# Supplementary material for: α-NH4Fe(HAsO4)2
Source: Acta Crystallogr Sect E Struct Rep Online. 2014 May 3;70(Pt 6):i21–2. doi: 10.1107/S1600536814008691 (PMC4051100; doi:10.1107/S1600536814008691)
Supplement: Supplementary file 1 [file e-70-00i21-sup1.cif]

##############################################################################
#                                                                            #
# This CIF contains the data in a paper accepted for publication in          #
# Acta Crystallographica Section E. It conforms to the requirements of       #
# Notes for Authors for Acta Crystallographica Section E, and has been       #
# peer reviewed under the auspices of the IUCr Commission on Journals.       #
#                                                                            #
# Full details of the Crystallographic Information File format               #
# are given in the paper "The Crystallographic Information File (CIF):       #
# a New Standard Archive File for Crystallography" by S. R. Hall, F. H.      #
# Allen and I. D. Brown [Acta Cryst. (1991), A47, 655-685].                  #
#                                                                            #
# The current version of the core CIF dictionary is obtainable from          #
# ftp://ftp.iucr.org/pub/cif_core.dic.                                       #
#                                                                            #
# Software is freely available for graphical display of the structure(s)     #
# in this CIF. For information consult the CIF software page                 #
# http://www.iucr.org/resources/cif/software.                                #
#                                                                            #
# This file may be used for bona fide research purposes within the           #
# scientific community so long as proper attribution is given to the journal # 
# article from which it was obtained.                                        #
#                                                                            #
##############################################################################
data_I
_audit_creation_method     SHELXL-97
_journal_date_recd_electronic     2014-03-22
_journal_date_accepted     2014-04-16
_journal_name_full     'Acta Crystallographica, Section E'
_journal_year     2014
_journal_volume     70
_journal_issue      6
_journal_page_first     i21
_journal_page_last     i22
_journal_paper_category     QI
_journal_paper_doi     10.1107/S1600536814008691
_journal_coeditor_code     BR2238
_publ_contact_author_name     'Dr. A. Souilem'
_publ_contact_author_address
;
Laboratoire de Mat\'eriaux et Cristallochimie
Facult\'e des Sciences de Tunis
Universit\'e de Tunis ElManar
2092 Manar II Tunis, Tunisia
;
_publ_contact_author_email     'souilem_amira@yahoo.fr'
_publ_contact_author_fax     '216 71 88 34 24'
_publ_contact_author_phone     '216 71 87 26 00'
_publ_section_title
;
\a-NH~4~Fe(HAsO~4~)~2~
;
loop_
    _publ_author_name
    _publ_author_address
    'Ouerfelli, Najoua'
;
Laboratoire de Mat\'eriaux et Cristallochimie
Facult\'e des Sciences de Tunis
Universit\'e de Tunis ElManar
2092 Manar II Tunis, Tunisia
;
    'Souilem, Amira'
;
Laboratoire de Mat\'eriaux et Cristallochimie
Facult\'e des Sciences de Tunis
Universit\'e de Tunis ElManar
2092 Manar II Tunis, Tunisia
;
    'Zid, Mohamed Faouzi'
;
Laboratoire de Mat\'eriaux et Cristallochimie
Facult\'e des Sciences de Tunis
Universit\'e de Tunis ElManar
2092 Manar II Tunis, Tunisia
;
    'Driss, Ahmed'
;
Laboratoire de Mat\'eriaux et Cristallochimie
Facult\'e des Sciences de Tunis
Universit\'e de Tunis ElManar
2092 Manar II Tunis, Tunisia
;
_database_code_depnum_ccdc_archive     'CCDC 997763'
_chemical_name_systematic
;
Poly[ammonium bis(\m-hydrogen arsenato)ferrate(III)]
;
_chemical_name_common
;
Ammonium iron(III) bis(hydrogen arsenate(V)
;
_chemical_formula_moiety     'H4 N +, H2 As2 Fe O8 +'
_chemical_formula_sum     'As2 Fe H6 N O8'
_chemical_formula_structural     '(N H4) Fe (H As O4)2'
_chemical_formula_iupac     '(N H4) Fe (H As O4)2'
_chemical_formula_weight     353.75
_chemical_melting_point     ?
_symmetry_cell_setting     triclinic
_symmetry_space_group_name_H-M     'P -1'
_symmetry_space_group_name_Hall     '-P 1'
loop_
    _symmetry_equiv_pos_as_xyz
    'x, y, z'
    '-x, -y, -z'
_cell_length_a     7.3473(7)
_cell_length_b     9.1917(8)
_cell_length_c     9.7504(9)
_cell_angle_alpha     64.545(5)
_cell_angle_beta     70.710(7)
_cell_angle_gamma     69.638(6)
_cell_volume     544.55(9)
_cell_formula_units_Z     3
_cell_measurement_reflns_used     25
_cell_measurement_theta_min     11
_cell_measurement_theta_max     15
_cell_measurement_temperature     298(2)
_exptl_crystal_description     prism
_exptl_crystal_colour     green
_exptl_crystal_size_max     0.213
_exptl_crystal_size_mid     0.132
_exptl_crystal_size_min     0.085
_exptl_crystal_density_diffrn     3.236
_exptl_crystal_density_meas     ?
_exptl_crystal_density_method     'not measured'
_exptl_crystal_F_000     507
_exptl_absorpt_coefficient_mu     11.136
_exptl_absorpt_correction_type     psi-scan
_exptl_absorpt_process_details     '(North <i>et al.</i>,  1968)'
_exptl_absorpt_correction_T_min     0.187
_exptl_absorpt_correction_T_max     0.388
_exptl_special_details
;
;
_diffrn_ambient_temperature     298(2)
_diffrn_radiation_type     MoK\a
_diffrn_radiation_wavelength     0.71073
_diffrn_radiation_source     'fine-focus sealed tube'
_diffrn_radiation_monochromator     graphite
_diffrn_measurement_device_type     'Enraf--Nonius CAD-4'
_diffrn_measurement_method     \w/2\q
_diffrn_detector_area_resol_mean     ?
_diffrn_reflns_number     2737
_diffrn_reflns_av_R_equivalents     0.0212
_diffrn_reflns_av_sigmaI/netI     0.0279
_diffrn_reflns_theta_min     2.37
_diffrn_reflns_theta_max     26.97
_diffrn_reflns_theta_full     26.97
_diffrn_measured_fraction_theta_max     1.000
_diffrn_measured_fraction_theta_full     1.000
_diffrn_reflns_limit_h_min     -9
_diffrn_reflns_limit_h_max     1
_diffrn_reflns_limit_k_min     -11
_diffrn_reflns_limit_k_max     10
_diffrn_reflns_limit_l_min     -12
_diffrn_reflns_limit_l_max     11
_diffrn_standards_number     2
_diffrn_standards_interval_count     ?
_diffrn_standards_interval_time     120
_diffrn_standards_decay_%     1.1
_refine_special_details
;
Refinement of <i>F</i>^2^ against ALL reflections. The weighted <i>R</i>-factor
<i>wR</i> and goodness of fit <i>S</i> are based on <i>F</i>^2^, conventional
<i>R</i>-factors <i>R</i> are based on <i>F</i>, with <i>F</i> set to zero for
negative <i>F</i>^2^. The threshold expression of <i>F</i>^2^ >
\s(<i>F</i>^2^) is used only for calculating <i>R</i>-factors(gt) <i>etc</i>.
and is not relevant to the choice of reflections for refinement.
<i>R</i>-factors based on <i>F</i>^2^ are statistically about twice as large
as those based on <i>F</i>, and <i>R</i>- factors based on ALL data will be
even larger.
;
_reflns_number_total     2373
_reflns_number_gt     2121
_reflns_threshold_expression     I>2\s(I)
_refine_ls_structure_factor_coef     Fsqd
_refine_ls_matrix_type     full
_refine_ls_R_factor_all     0.0325
_refine_ls_R_factor_gt     0.0268
_refine_ls_wR_factor_gt     0.0723
_refine_ls_wR_factor_ref     0.0754
_refine_ls_goodness_of_fit_ref     1.050
_refine_ls_restrained_S_all     1.049
_refine_ls_number_reflns     2373
_refine_ls_number_parameters     197
_refine_ls_number_restraints     8
_refine_ls_hydrogen_treatment     mixed
_refine_ls_weighting_scheme     calc
_refine_ls_weighting_details
         'calc w=1/[\s^2^(Fo^2^)+(0.0471P)^2^+0.7636P] where P=(Fo^2^+2Fc^2^)/3'
_atom_sites_solution_hydrogens     geom
_atom_sites_solution_primary     direct
_atom_sites_solution_secondary     difmap
_refine_ls_shift/su_max     0.000
_refine_ls_shift/su_mean     0.000
_refine_diff_density_max     1.305
_refine_diff_density_min     -1.208
_refine_ls_extinction_method     'SHELXL97 (Sheldrick, 2008)'
_refine_ls_extinction_coef     0.0048(7)
_refine_ls_extinction_expression
                                  'Fc^*^=kFc[1+0.001xFc^2^\l^3^/sin(2\q)]^-1/4^'
loop_
    _atom_type_symbol
    _atom_type_description
    _atom_type_scat_dispersion_real
    _atom_type_scat_dispersion_imag
    _atom_type_scat_source
    'H' 'H' 0.0000 0.0000
                         'International Tables Vol C Tables 4.2.6.8 and 6.1.1.4'
    'As' 'As' 0.0499 2.0058
                         'International Tables Vol C Tables 4.2.6.8 and 6.1.1.4'
    'Fe' 'Fe' 0.3463 0.8444
                         'International Tables Vol C Tables 4.2.6.8 and 6.1.1.4'
    'N' 'N' 0.0061 0.0033
                         'International Tables Vol C Tables 4.2.6.8 and 6.1.1.4'
    'O' 'O' 0.0106 0.0060
                         'International Tables Vol C Tables 4.2.6.8 and 6.1.1.4'
_computing_data_collection
                'CAD-4 EXPRESS (Duisenberg, 1992; Mac\'i\<cek & Yordanov, 1992)'
_computing_cell_refinement
                'CAD-4 EXPRESS (Duisenberg, 1992; Mac\'i\<cek & Yordanov, 1992)'
_computing_data_reduction     'XCAD4 (Harms & Wocadlo, 1995)'
_computing_structure_solution     'SHELXS97 (Sheldrick, 2008)'
_computing_structure_refinement     'SHELXL97 (Sheldrick, 2008)'
_computing_molecular_graphics     'DIAMOND (Brandenburg & Putz, 2001)'
_computing_publication_material
                            'WinGX (Farrugia, 2012) and publCIF (Westrip, 2010)'
loop_
    _atom_site_type_symbol
    _atom_site_label
    _atom_site_fract_x
    _atom_site_fract_y
    _atom_site_fract_z
    _atom_site_U_iso_or_equiv
    _atom_site_adp_type
    _atom_site_calc_flag
    _atom_site_refinement_flags
    _atom_site_occupancy
    _atom_site_symmetry_multiplicity
    _atom_site_disorder_assembly
    _atom_site_disorder_group
    As As1 0.09249(5) 0.34877(4) 0.71870(4) 0.00566(12) Uani d . 1 1 . .
    As As2 -0.45289(5) 0.44127(5) 0.28294(4) 0.00549(12) Uani d . 1 1 . .
    As As3 -0.07805(5) -0.12510(5) 0.73233(4) 0.00590(12) Uani d . 1 1 . .
    Fe Fe1 0.0000 0.5000 0.0000 0.00598(17) Uani d S 1 2 . .
    Fe Fe2 -0.20467(8) 0.27790(6) 0.55734(6) 0.00606(14) Uani d . 1 1 . .
    O O1 0.1837(4) 0.4902(3) 0.5577(3) 0.0124(6) Uani d . 1 1 . .
    O O2 -0.0136(4) 0.2332(3) 0.6883(3) 0.0118(6) Uani d . 1 1 . .
    O O3 -0.0679(4) 0.4228(3) 0.8563(3) 0.0106(6) Uani d . 1 1 . .
    O O4 0.2932(4) 0.1977(4) 0.7903(4) 0.0144(6) Uani d D 1 1 . .
    O O5 -0.2458(4) 0.4507(4) 0.1459(3) 0.0168(6) Uani d . 1 1 . .
    O O6 -0.4073(4) 0.2983(3) 0.4539(3) 0.0097(5) Uani d . 1 1 . .
    O O7 -0.5723(4) 0.6355(3) 0.2809(3) 0.0084(5) Uani d . 1 1 . .
    O O8 -0.5950(5) 0.3629(4) 0.2345(4) 0.0183(7) Uani d D 1 1 . .
    O O9 -0.0227(4) -0.1830(4) 0.5791(3) 0.0121(6) Uani d . 1 1 . .
    O O10 -0.2573(4) 0.0526(3) 0.7080(3) 0.0090(5) Uani d . 1 1 . .
    O O11 -0.1595(4) -0.2693(3) 0.8989(3) 0.0103(6) Uani d . 1 1 . .
    O O12 0.1255(5) -0.0844(4) 0.7510(4) 0.0149(6) Uani d D 1 1 . .
    N N1 -0.6133(8) 0.8363(6) -0.0303(6) 0.0304(10) Uani d D 1 1 . .
    N N2 0.5000 0.0000 0.5000 0.0386(18) Uani d SD 1 2 . .
    H H4 0.371(10) 0.243(9) 0.782(8) 0.05(2) Uiso d D 1 1 . .
    H H8 -0.707(10) 0.427(8) 0.210(8) 0.058 Uiso d D 1 1 . .
    H H12 0.113(14) 0.010(8) 0.719(10) 0.08(3) Uiso d D 1 1 . .
    H H1N -0.644(8) 0.926(8) -0.075(7) 0.019(15) Uiso d . 1 1 . .
    H H2N -0.644(11) 0.751(8) -0.034(8) 0.052 Uiso d D 1 1 . .
    H H4N -0.474(9) 0.793(9) -0.048(8) 0.055 Uiso d D 1 1 . .
    H H3N -0.626(11) 0.814(9) 0.067(7) 0.055 Uiso d D 1 1 . .
    H H1 0.455(12) 0.095(7) 0.475(9) 0.051 Uiso d D 1 1 . .
    H H2 0.437(12) -0.035(11) 0.466(9) 0.055 Uiso d D 1 1 . .
loop_
    _atom_site_aniso_label
    _atom_site_aniso_U_11
    _atom_site_aniso_U_22
    _atom_site_aniso_U_33
    _atom_site_aniso_U_12
    _atom_site_aniso_U_13
    _atom_site_aniso_U_23
    As1 0.0062(2) 0.0047(2) 0.0058(2) -0.00148(14) -0.00020(14) -0.00233(15)
    As2 0.0052(2) 0.0054(2) 0.0050(2) -0.00081(14) 0.00030(14) -0.00243(15)
    As3 0.0065(2) 0.00420(19) 0.0058(2) -0.00022(14) -0.00039(14) -0.00223(15)
    Fe1 0.0067(4) 0.0055(4) 0.0040(3) -0.0008(3) 0.0005(3) -0.0019(3)
    Fe2 0.0065(3) 0.0055(3) 0.0052(3) -0.0007(2) 0.0000(2) -0.0025(2)
    O1 0.0149(14) 0.0061(13) 0.0104(14) -0.0042(11) 0.0007(11) 0.0011(11)
    O2 0.0157(14) 0.0069(13) 0.0166(14) -0.0025(11) -0.0078(12) -0.0045(11)
    O3 0.0096(13) 0.0125(14) 0.0108(14) 0.0011(11) -0.0007(11) -0.0092(12)
    O4 0.0094(14) 0.0092(14) 0.0209(16) 0.0003(11) -0.0065(12) -0.0018(12)
    O5 0.0137(15) 0.0158(15) 0.0149(15) -0.0045(12) 0.0064(12) -0.0062(13)
    O6 0.0122(13) 0.0104(13) 0.0060(12) -0.0028(11) -0.0046(10) -0.0005(10)
    O7 0.0094(13) 0.0048(12) 0.0079(13) -0.0007(10) 0.0022(10) -0.0033(11)
    O8 0.0156(15) 0.0141(15) 0.0337(19) 0.0005(12) -0.0142(14) -0.0126(14)
    O9 0.0125(14) 0.0144(14) 0.0104(13) -0.0013(11) 0.0004(11) -0.0089(12)
    O10 0.0064(12) 0.0064(12) 0.0093(13) 0.0012(10) -0.0011(10) -0.0011(11)
    O11 0.0125(13) 0.0062(13) 0.0066(13) -0.0009(11) 0.0009(10) -0.0003(11)
    O12 0.0144(14) 0.0074(14) 0.0250(17) -0.0016(12) -0.0086(13) -0.0052(13)
    N1 0.038(3) 0.021(2) 0.018(2) 0.003(2) -0.008(2) -0.0013(19)
    N2 0.054(5) 0.030(4) 0.040(4) -0.028(4) -0.003(4) -0.011(4)
_geom_special_details
;
All e.s.d.'s (except the e.s.d. in the dihedral angle between two l.s. planes)
are estimated using the full covariance matrix. The cell e.s.d.'s are taken
into account individually in the estimation of e.s.d.'s in distances, angles
and torsion angles; correlations between e.s.d.'s in cell parameters are only
used when they are defined by crystal symmetry. An approximate (isotropic)
treatment of cell e.s.d.'s is used for estimating e.s.d.'s involving l.s.
planes.
;
loop_
    _geom_bond_atom_site_label_1
    _geom_bond_atom_site_label_2
    _geom_bond_site_symmetry_2
    _geom_bond_distance
    _geom_bond_publ_flag
    As1 O1 . 1.661(3) n
    As1 O2 . 1.680(3) n
    As1 O3 . 1.683(3) n
    As1 O4 . 1.735(3) n
    As2 O5 . 1.660(3) n
    As2 O6 . 1.673(3) n
    As2 O7 . 1.688(3) n
    As2 O8 . 1.724(3) n
    As3 O9 . 1.677(3) n
    As3 O11 . 1.677(3) n
    As3 O10 . 1.683(3) n
    As3 O12 . 1.743(3) n
    Fe1 O5 2_565 1.952(3) n
    Fe1 O5 . 1.952(3) n
    Fe1 O11 2_556 2.020(3) n
    Fe1 O11 1_564 2.020(3) n
    Fe1 O3 1_554 2.068(3) n
    Fe1 O3 2_566 2.068(3) n
    Fe2 O9 2_556 1.959(3) n
    Fe2 O1 2_566 1.971(3) n
    Fe2 O6 . 1.976(3) n
    Fe2 O2 . 2.025(3) n
    Fe2 O10 . 2.040(3) n
    Fe2 O7 2_466 2.067(3) n
    O1 Fe2 2_566 1.971(3) ?
    O3 Fe1 1_556 2.068(3) ?
    O4 H4 . 0.78(6) ?
    O7 Fe2 2_466 2.067(3) ?
    O8 H8 . 0.87(6) ?
    O9 Fe2 2_556 1.959(3) ?
    O11 Fe1 1_546 2.020(3) ?
    O12 H12 . 0.77(7) ?
    N1 H1N . 0.74(6) n
    N1 H2N . 0.90(6) n
    N1 H4N . 0.95(6) n
    N1 H3N . 0.86(6) n
    N2 H1 . 0.77(6) n
    N2 H2 . 0.85(6) n
loop_
    _geom_angle_atom_site_label_1
    _geom_angle_atom_site_label_2
    _geom_angle_atom_site_label_3
    _geom_angle_site_symmetry_1
    _geom_angle_site_symmetry_3
    _geom_angle
    _geom_angle_publ_flag
    O1 As1 O2 . . 114.30(15) ?
    O1 As1 O3 . . 115.11(14) ?
    O2 As1 O3 . . 108.14(14) ?
    O1 As1 O4 . . 107.20(14) ?
    O2 As1 O4 . . 100.18(14) ?
    O3 As1 O4 . . 110.91(14) ?
    O5 As2 O6 . . 111.33(15) ?
    O5 As2 O7 . . 108.39(14) ?
    O6 As2 O7 . . 116.50(13) ?
    O5 As2 O8 . . 106.49(16) ?
    O6 As2 O8 . . 103.50(15) ?
    O7 As2 O8 . . 110.12(14) ?
    O9 As3 O11 . . 111.89(14) ?
    O9 As3 O10 . . 109.73(14) ?
    O11 As3 O10 . . 108.13(13) ?
    O9 As3 O12 . . 111.73(15) ?
    O11 As3 O12 . . 108.73(14) ?
    O10 As3 O12 . . 106.41(14) ?
    O5 Fe1 O5 2_565 . 180.00(19) ?
    O5 Fe1 O11 2_565 2_556 88.09(12) ?
    O5 Fe1 O11 . 2_556 91.91(12) ?
    O5 Fe1 O11 2_565 1_564 91.91(12) ?
    O5 Fe1 O11 . 1_564 88.09(12) ?
    O11 Fe1 O11 2_556 1_564 180.00(17) ?
    O5 Fe1 O3 2_565 1_554 92.76(12) ?
    O5 Fe1 O3 . 1_554 87.24(12) ?
    O11 Fe1 O3 2_556 1_554 91.51(11) ?
    O11 Fe1 O3 1_564 1_554 88.49(11) ?
    O5 Fe1 O3 2_565 2_566 87.24(12) ?
    O5 Fe1 O3 . 2_566 92.76(12) ?
    O11 Fe1 O3 2_556 2_566 88.49(11) ?
    O11 Fe1 O3 1_564 2_566 91.51(11) ?
    O3 Fe1 O3 1_554 2_566 180.00(11) ?
    O9 Fe2 O1 2_556 2_566 95.98(12) ?
    O9 Fe2 O6 2_556 . 95.61(12) ?
    O1 Fe2 O6 2_566 . 94.53(12) ?
    O9 Fe2 O2 2_556 . 87.36(12) ?
    O1 Fe2 O2 2_566 . 92.29(12) ?
    O6 Fe2 O2 . . 172.23(12) ?
    O9 Fe2 O10 2_556 . 93.83(11) ?
    O1 Fe2 O10 2_566 . 169.74(12) ?
    O6 Fe2 O10 . . 87.51(11) ?
    O2 Fe2 O10 . . 85.13(11) ?
    O9 Fe2 O7 2_556 2_466 174.07(12) ?
    O1 Fe2 O7 2_566 2_466 86.46(11) ?
    O6 Fe2 O7 . 2_466 89.57(11) ?
    O2 Fe2 O7 . 2_466 87.14(12) ?
    O10 Fe2 O7 . 2_466 83.49(11) ?
    As1 O1 Fe2 . 2_566 149.07(18) ?
    As1 O2 Fe2 . . 135.82(16) ?
    As1 O3 Fe1 . 1_556 127.03(15) ?
    As1 O4 H4 . . 107(6) ?
    As2 O5 Fe1 . . 166.94(19) ?
    As2 O6 Fe2 . . 126.17(16) ?
    As2 O7 Fe2 . 2_466 131.78(15) ?
    As2 O8 H8 . . 118(5) ?
    As3 O9 Fe2 . 2_556 141.22(17) ?
    As3 O10 Fe2 . . 122.77(14) ?
    As3 O11 Fe1 . 1_546 126.26(15) ?
    As3 O12 H12 . . 109(7) ?
    H1N N1 H2N . . 128(6) ?
    H1N N1 H4N . . 114(6) ?
    H2N N1 H4N . . 97(6) ?
    H1N N1 H3N . . 114(7) ?
    H2N N1 H3N . . 105(7) ?
    H4N N1 H3N . . 94(6) ?
    H1 N2 H2 . . 104(6) ?
loop_
    _geom_hbond_atom_site_label_D
    _geom_hbond_atom_site_label_H
    _geom_hbond_atom_site_label_A
    _geom_hbond_site_symmetry_A
    _geom_hbond_distance_DH
    _geom_hbond_distance_HA
    _geom_hbond_distance_DA
    _geom_hbond_angle_DHA
    _geom_hbond_publ_flag
    O4 H4 O7 2_566 0.78(8) 1.95(8) 2.715(5) 169(7) y
    O8 H8 O3 2_466 0.87(7) 1.8(5) 2.712(5) 175(6) y
    O12 H12 O2 . 0.77(8) 1.87(8) 2.597(5) 158(10) y
    N1 H1N O4 1_464 0.74(6) 2.23(6) 2.963(6) 174(7) y
    N1 H2N O8 2_465 0.91(8) 2.49(7) 2.972(6) 114(6) y
    N1 H3N O7 . 0.86(6) 2.09(7) 2.847(5) 147(8) y
    N1 H4N O11 1_564 0.95(8) 2.11(8) 3.056(7) 172(7) y
    N2 H1 O6 1_655 0.77(7) 2.33(8) 2.867(3) 128(9) y
    N2 H1 O8 1_655 0.77(7) 2.59(7) 3.236(4) 143(7) y
    N2 H2 O6 2_556 0.85(9) 2.27(10) 2.867(3) 127(8) y
    N2 H2 O10 2_556 0.85(9) 2.55(9) 3.371(3) 163(7) y
_iucr_refine_instructions_details
;
TITL    naj13 in P -1
CELL   0.71073   7.3473   9.1917   9.7504  64.545  70.710  69.638
ZERR     3       0.0007   0.0008   0.0009   0.005   0.007   0.006
LATT  1
SFAC  H    As   Fe   N    O
UNIT  18   6    3    3    24
L.S. 10
BOND $H
HTAB
PLAN 20
acta
EQIV $1   x, y-1, z+1
EQIV $2   x, y, z+1
EQIV $3   -x, -y, -z+1
EQIV $4   -x-1, -y+1, -z+1
EQIV $5   -x, -y+1, -z+1
EQIV $6   x, y, z-1
EQIV $7   -x, -y+1, -z
EQIV $8   x, y+1, z-1
RTAB O..O  O1 O2
RTAB O..O  O1 O3
RTAB O..O  O1 O4
RTAB O..O  O2 O3
RTAB O..O  O2 O4
RTAB O..O  O3 O4
RTAB O..O  O5 O6
RTAB O..O  O5 O7
RTAB O..O  O5 O8
RTAB O..O  O6 O7
RTAB O..O  O6 O8
RTAB O..O  O7 O8
RTAB O..O  O9 O11
RTAB O..O  O9 O10
RTAB O..O  O9 O12
RTAB O..O  O11 O10
RTAB O..O  O11 O12
RTAB O..O  O10 O12
RTAB O..O  O5_$7 O5
RTAB O..O  O5_$7 O11_$3
RTAB O..O  O5_$7 O11_$8
RTAB O..O  O5_$7 O3_$5
RTAB O..O  O5_$7 O3_$6
RTAB O..O  O5 O11_$3
RTAB O..O  O5 O11_$8
RTAB O..O  O5 O3_$5
RTAB O..O  O5 O3_$6
RTAB O..O  O11_$3 O11_$8
RTAB O..O  O11_$3 O3_$5
RTAB O..O  O11_$3 O3_$6
RTAB O..O  O11_$8 O3_$5
RTAB O..O  O11_$8 O3_$6
RTAB O..O  O3_$5 O3_$6
RTAB O..O  O9_$3 O1_$5
RTAB O..O  O9_$3 O6
RTAB O..O  O9_$3 O2
RTAB O..O  O9_$3 O10
RTAB O..O  O9_$3 O7_$4
RTAB O..O  O1_$5 O6
RTAB O..O  O1_$5 O2
RTAB O..O  O1_$5 O10
RTAB O..O  O1_$5 O7_$4
RTAB O..O  O6 O2
RTAB O..O  O6 O10
RTAB O..O  O6 O7_$4
RTAB O..O  O2 O10
RTAB O..O  O2 O7_$4
RTAB O..O  O10 O7_$4
dFIX  O4 H4 0.90 0.09
dFIX  O8 H8 0.90 0.09
dFIX  O12 H12 0.90 0.09
dFIX  N1 H2n 0.90 0.09
dFIX  N1 H3n 0.90 0.09
dFIX  N1 H4n 0.90 0.09
dFIX  N2 H1 0.90 0.09
dFIX  N2 H2 0.90 0.09
WGHT    0.047100    0.763600
EXTI    0.004792
FVAR       0.47298
AS1   2    0.092487    0.348768    0.718696    11.00000    0.00624    0.00473 =
         0.00576   -0.00233   -0.00020   -0.00148
AS2   2   -0.452891    0.441270    0.282936    11.00000    0.00515    0.00540 =
         0.00503   -0.00243    0.00030   -0.00081
AS3   2   -0.078053   -0.125098    0.732325    11.00000    0.00647    0.00420 =
         0.00585   -0.00223   -0.00039   -0.00022
FE1   3    0.000000    0.500000    0.000000    10.50000    0.00665    0.00555 =
         0.00405   -0.00192    0.00046   -0.00076
FE2   3   -0.204666    0.277898    0.557339    11.00000    0.00651    0.00553 =
         0.00516   -0.00255    0.00001   -0.00068
O1    5    0.183681    0.490183    0.557726    11.00000    0.01493    0.00612 =
         0.01036    0.00113    0.00072   -0.00423
O2    5   -0.013592    0.233206    0.688296    11.00000    0.01569    0.00688 =
         0.01657   -0.00449   -0.00776   -0.00254
O3    5   -0.067891    0.422813    0.856292    11.00000    0.00962    0.01253 =
         0.01077   -0.00925   -0.00074    0.00106
O4    5    0.293156    0.197724    0.790256    11.00000    0.00941    0.00921 =
         0.02094   -0.00177   -0.00650    0.00028
O5    5   -0.245834    0.450663    0.145913    11.00000    0.01368    0.01578 =
         0.01486   -0.00623    0.00636   -0.00450
O6    5   -0.407304    0.298251    0.453911    11.00000    0.01216    0.01037 =
         0.00601   -0.00052   -0.00462   -0.00277
O7    5   -0.572319    0.635476    0.280886    11.00000    0.00942    0.00475 =
         0.00789   -0.00331    0.00218   -0.00065
O8    5   -0.594967    0.362938    0.234506    11.00000    0.01560    0.01406 =
         0.03368   -0.01264   -0.01423    0.00046
O9    5   -0.022670   -0.183021    0.579150    11.00000    0.01248    0.01439 =
         0.01037   -0.00890    0.00043   -0.00129
O10   5   -0.257253    0.052586    0.708048    11.00000    0.00640    0.00644 =
         0.00932   -0.00112   -0.00112    0.00123
O11   5   -0.159516   -0.269256    0.898925    11.00000    0.01248    0.00618 =
         0.00656   -0.00027    0.00089   -0.00086
O12   5    0.125526   -0.084383    0.750988    11.00000    0.01440    0.00740 =
         0.02504   -0.00517   -0.00860   -0.00162
N1    4   -0.613297    0.836296   -0.030291    11.00000    0.03846    0.02141 =
         0.01772   -0.00131   -0.00805    0.00329
N2    4    0.500000    0.000000    0.500000    10.50000    0.05441    0.02965 =
         0.03999   -0.01076   -0.00345   -0.02808
REM
H4    1    0.370506    0.243351    0.781983    11.00000    0.05169
H8    1   -0.707155    0.427242    0.210116    11.00000   10.05849
H12   1    0.113429    0.009862    0.719355    11.00000    0.08188
REM
H1N   1   -0.644479    0.925999   -0.075257    11.00000    0.01945
H2N   1   -0.643873    0.751204   -0.034384    11.00000   10.05190
H4N   1   -0.473712    0.793205   -0.047510    11.00000   10.05478
H3N   1   -0.625515    0.814105    0.066741    11.00000   10.05528
rem
H1    1    0.454870    0.094532    0.475156    11.00000   10.05112
H2    1    0.436538   -0.034586    0.465982    11.00000   10.05485
rem
HKLF4
REM     naj13 in P -1
REM R1 =  0.0268 for   2121 Fo > 4sig(Fo)  and  0.0325 for all   2373 data
REM    197 parameters refined using      8 restraints
END
WGHT      0.0434      0.9640
REM Highest difference peak  1.305,  deepest hole -1.208,  1-sigma level  0.171
Q1    1   0.0300 -0.1011  0.7477  11.00000  0.05    1.31
Q2    1  -0.5548  0.4143  0.2720  11.00000  0.05    1.21
Q3    1  -0.0119  0.3235  0.6956  11.00000  0.05    0.94
Q4    1  -0.5417  0.5298  0.3043  11.00000  0.05    0.91
Q5    1  -0.1759 -0.1443  0.7011  11.00000  0.05    0.90
Q6    1  -0.1704 -0.0422  0.7351  11.00000  0.05    0.83
Q7    1  -0.3005  0.2649  0.5213  11.00000  0.05    0.82
Q8    1   0.1901  0.3646  0.7488  11.00000  0.05    0.80
Q9    1  -0.1144  0.2856  0.6085  11.00000  0.05    0.76
Q10   1   0.1968  0.2781  0.7024  11.00000  0.05    0.72
Q11   1   0.0261 -0.2042  0.7131  11.00000  0.05    0.68
Q12   1  -0.3515  0.4671  0.2921  11.00000  0.05    0.67
Q13   1  -0.0807 -0.2220  0.8179  11.00000  0.05    0.65
Q14   1  -0.4472  0.3466  0.3778  11.00000  0.05    0.65
Q15   1  -0.0038  0.4248  0.7358  11.00000  0.05    0.62
Q16   1  -0.2322  0.1769  0.6472  11.00000  0.05    0.60
Q17   1   0.0987  0.4328  0.6329  11.00000  0.05    0.59
Q18   1  -0.3651  0.3789  0.2634  11.00000  0.05    0.58
Q19   1  -0.3144  0.5340  0.1385  11.00000  0.05    0.58
Q20   1  -0.3031  0.2429  0.4258  11.00000  0.05    0.53
;
