# Supplementary material for: α-NH4Fe(HAsO4)2
Source: Acta Crystallogr Sect E Struct Rep Online. 2014 May 3;70(Pt 6):i21–2. doi: 10.1107/S1600536814008691 (PMC4051100; doi:10.1107/S1600536814008691)
Supplement: Supplementary file 2 [file e-70-00i21-Isup2.hkl]

#
# h,k,l, Fc-squared, Fo-squared, sigma(Fo-squared) and status flag
#
data_I
_shelx_title '    naj13 in P -1'
_shelx_refln_list_code          4
_shelx_F_calc_maximum      232.39
_exptl_crystal_F_000       507.00
_reflns_d_resolution_high  0.7836
 
loop_
 _symmetry_equiv_pos_as_xyz
 'x, y, z'
 '-x, -y, -z'
 
_cell_length_a     7.3473
_cell_length_b     9.1917
_cell_length_c     9.7504
_cell_angle_alpha  64.545
_cell_angle_beta   70.710
_cell_angle_gamma  69.638
 
_shelx_F_squared_multiplier     1.000
 
loop_
 _refln_index_h
 _refln_index_k
 _refln_index_l
 _refln_F_squared_calc
 _refln_F_squared_meas
 _refln_F_squared_sigma
 _refln_observed_status
   1   0   0     7619.51     8162.70     92.76 o
   2   0   0     8793.17     8775.81     73.59 o
   3   0   0     1443.75     1372.25     37.38 o
   4   0   0        4.29       21.55     12.34 o
   5   0   0      124.05      123.49      9.17 o
   6   0   0     4469.95     4533.14    100.50 o
   7   0   0      570.48      564.76     36.64 o
   8   0   0     1411.94     1482.18     75.13 o
  -8   1   0        4.86       16.94     29.77 o
  -7   1   0     3127.19     3088.07    101.05 o
  -6   1   0      477.01      465.11     32.34 o
  -5   1   0      896.41      948.59     46.11 o
  -4   1   0     6138.84     5758.19     95.44 o
  -3   1   0     8872.25     8956.56    103.20 o
  -2   1   0      865.15      850.05     27.40 o
  -1   1   0      909.04      955.15     16.52 o
   0   1   0     9073.34     9252.63     86.71 o
   1   1   0     2207.90     2207.71     25.61 o
   2   1   0    15767.30    16185.60     94.36 o
   3   1   0     1097.43      946.39     29.28 o
   4   1   0    16732.77    16399.79    142.07 o
   5   1   0      736.87      703.47     37.19 o
   6   1   0      302.26      277.36     22.90 o
   7   1   0       62.05       59.68     22.75 o
   8   1   0      401.18      418.82     34.44 o
  -8   2   0       10.91       44.34     25.61 o
  -7   2   0     4379.19     4332.22    122.52 o
  -6   2   0       54.42       57.67     22.84 o
  -5   2   0     1799.52     1674.36     63.42 o
  -4   2   0      162.64      143.18     11.36 o
  -3   2   0      377.84      339.03     21.65 o
  -2   2   0     1067.18      902.79     32.51 o
  -1   2   0      522.17      549.08     16.66 o
   0   2   0       56.55       54.40      3.02 o
   1   2   0     3708.20     3534.14     42.34 o
   2   2   0     4603.58     4441.13     52.07 o
   3   2   0      696.42      760.54     26.87 o
   4   2   0     2880.82     2726.63     57.20 o
   5   2   0     6226.05     5807.35     94.16 o
   6   2   0        1.36      -16.85     16.85 o
   7   2   0      117.08       77.66     26.65 o
   8   2   0      286.78      307.42     24.55 o
  -7   3   0     1503.62     1584.83     83.42 o
  -6   3   0      890.10      833.93     56.52 o
  -5   3   0      586.41      541.73     42.90 o
  -4   3   0       19.01       43.27     19.22 o
  -3   3   0     1387.03     1403.96     51.45 o
  -2   3   0      313.44      332.51     25.23 o
  -1   3   0       85.42      165.96      9.67 o
   0   3   0      407.62      428.96     15.87 o
   1   3   0      658.92      632.79     23.39 o
   2   3   0    10193.45     9823.44     89.19 o
   3   3   0     1977.58     2050.29     44.78 o
   4   3   0     7815.07     7880.03     99.01 o
   5   3   0       24.51        7.15     13.95 o
   6   3   0     8085.44     7888.39    124.45 o
   7   3   0       38.71       24.81     21.32 o
   8   3   0      420.05      479.65     36.31 o
  -7   4   0     1464.10     1432.52     84.71 o
  -6   4   0     1093.84     1192.51     71.70 o
  -5   4   0    11695.72    11034.70    184.83 o
  -4   4   0     3911.97     3563.15     98.14 o
  -3   4   0     3666.81     3366.00     87.84 o
  -2   4   0     3220.24     3000.24     75.88 o
  -1   4   0     1267.16     1194.19     31.92 o
   0   4   0      602.14      626.09     28.92 o
   1   4   0      771.65      707.53     30.05 o
   2   4   0     2804.81     2925.60     56.48 o
   3   4   0     8090.17     8260.87     98.79 o
   4   4   0     6941.37     6949.14     98.42 o
   5   4   0     2827.05     2749.64     66.73 o
   6   4   0    17167.79    16549.80    183.94 o
   7   4   0     1000.33      953.51     52.86 o
   8   4   0     2655.07     2689.30     93.17 o
  -6   5   0      415.77      430.58     31.62 o
  -5   5   0     5321.57     4996.15    135.91 o
  -4   5   0       55.67       31.92     30.04 o
  -3   5   0     3315.86     3261.12     96.00 o
  -2   5   0     1710.00     1596.99     64.55 o
  -1   5   0    18933.99    19374.63    638.88 o
   0   5   0     2844.80     2740.04     77.86 o
   1   5   0      333.84      281.72     19.19 o
   2   5   0     5163.74     5215.21     86.57 o
   3   5   0     9804.27     9786.92    120.41 o
   4   5   0      855.35      941.82     41.27 o
   5   5   0     3486.23     3500.45     80.97 o
   6   5   0      169.87      205.72     13.73 o
   7   5   0      370.51      398.24     27.01 o
   8   5   0     2999.23     2807.15     97.19 o
  -5   6   0        2.20      -11.80     32.72 o
  -4   6   0     4351.83     4211.47    126.73 o
  -3   6   0      616.93      661.90     52.12 o
  -2   6   0       52.35       50.74     23.74 o
  -1   6   0     4492.34     4767.59     76.48 o
   0   6   0       73.72       89.17      5.80 o
   1   6   0      114.75      115.22     11.31 o
   2   6   0     2484.59     2348.88     66.62 o
   3   6   0     1592.36     1642.16     56.51 o
   4   6   0     1403.60     1431.83     55.64 o
   5   6   0     1028.89     1125.45     52.82 o
   6   6   0       26.85       13.37     18.91 o
   7   6   0      414.63      413.73     29.83 o
   8   6   0     1274.46     1382.11     73.10 o
  -5   7   0       84.35      113.95     38.89 o
  -4   7   0      250.09      251.11     22.54 o
  -3   7   0     3261.91     3230.74    116.19 o
  -2   7   0       65.31       70.63     12.38 o
  -1   7   0     1905.11     2016.18     55.46 o
   0   7   0      463.97      486.35     23.37 o
   1   7   0     1087.36     1010.42     52.43 o
   2   7   0      281.11      283.84     24.69 o
   3   7   0      258.69      286.64     24.73 o
   4   7   0      179.00      190.70     13.06 o
   5   7   0     1617.59     1725.82     67.91 o
   6   7   0      401.06      392.67     27.82 o
   7   7   0      532.79      540.63     38.65 o
  -4   8   0      700.79      747.47     59.23 o
  -3   8   0       38.26       32.68     36.57 o
  -2   8   0      429.70      425.42     33.45 o
  -1   8   0     1082.49     1157.89     68.51 o
   0   8   0      330.29      343.76     28.42 o
   1   8   0    12164.00    11294.40    181.81 o
   2   8   0     1871.76     1845.39     75.15 o
   3   8   0      922.50      918.29     54.78 o
   4   8   0      144.78      148.21     11.80 o
   5   8   0        9.86       53.02     21.86 o
   6   8   0      102.26      120.35     13.41 o
   7   8   0     2411.61     2571.45    101.65 o
  -2   9   0     6957.65     7330.34    187.15 o
  -1   9   0      362.33      347.84     18.20 o
   0   9   0      849.60      889.44     44.25 o
   1   9   0     1077.29      945.45     65.75 o
   2   9   0      143.61      135.11     14.49 o
   3   9   0     3935.17     3485.30    112.91 o
   4   9   0     1803.09     1842.66     82.42 o
   5   9   0     5873.10     5771.86    145.25 o
   6   9   0     1709.77     1647.64     84.19 o
   0  10   0     1222.70     1279.76     62.66 o
   1  10   0      161.05      132.88     16.63 o
   2  10   0     2854.12     2831.78    111.21 o
   3  10   0      242.64      262.87     17.71 o
   4  10   0       17.37       22.57     26.06 o
  -3 -10   1      757.64      653.97     53.10 o
  -2 -10   1     3223.70     2879.26    118.06 o
  -1 -10   1     1425.17     1225.88     83.09 o
  -5  -9   1       10.17        3.49     31.92 o
  -4  -9   1     1704.97     1529.15     84.69 o
  -3  -9   1       94.99      102.42     12.96 o
  -2  -9   1      834.51      774.84     58.97 o
  -1  -9   1      205.02      197.05     17.08 o
   0  -9   1       66.74       74.95     40.59 o
   1  -9   1      200.55      205.01     12.44 o
   2  -9   1     2170.96     2340.01    111.97 o
  -6  -8   1     1545.39     1595.68     81.36 o
  -5  -8   1      675.47      758.50     53.28 o
  -4  -8   1       19.18        2.95     26.82 o
  -3  -8   1     6080.60     5818.65    139.35 o
  -2  -8   1      151.48      147.19     12.74 o
  -1  -8   1      683.45      602.83     40.62 o
   0  -8   1      481.90      509.91     27.15 o
   1  -8   1      559.59      593.03     30.00 o
   2  -8   1     2623.59     2849.01    112.00 o
   3  -8   1     1347.25     1466.77     87.79 o
  -7  -7   1       30.93       31.16     32.95 o
  -6  -7   1     1901.90     1934.90     77.50 o
  -5  -7   1      101.94       91.29     10.77 o
  -4  -7   1     4316.68     4440.49    109.42 o
  -3  -7   1      162.85      176.52     13.01 o
  -2  -7   1     9210.83     8902.86    151.64 o
  -1  -7   1       21.47       26.96     19.80 o
   0  -7   1     1729.19     1815.17     51.03 o
   1  -7   1     6298.20     6669.13    101.23 o
   2  -7   1     6569.85     6678.18    155.91 o
   3  -7   1      383.73      412.92     29.92 o
   4  -7   1     2183.70     2206.21    104.01 o
  -7  -6   1     2468.62     2503.44     91.13 o
  -6  -6   1     3296.48     3221.24     95.73 o
  -5  -6   1     7239.93     7150.43    130.78 o
  -4  -6   1     1338.78     1336.75     55.45 o
  -3  -6   1      248.67      256.68     21.82 o
  -2  -6   1     7268.39     7030.12    122.13 o
  -1  -6   1      295.15      277.33     24.02 o
   0  -6   1     7395.70     7240.82    119.03 o
   1  -6   1      428.86      426.26     21.86 o
   2  -6   1       62.32       47.43     24.45 o
   3  -6   1      470.29      530.35     39.63 o
   4  -6   1     6385.08     6071.55    153.88 o
   5  -6   1     2699.73     2578.02    108.73 o
  -8  -5   1       19.53       43.63     28.88 o
  -7  -5   1      300.02      254.22     24.95 o
  -6  -5   1     1161.41     1199.91     56.45 o
  -5  -5   1     2301.79     2286.59     71.17 o
  -4  -5   1      634.63      684.16     38.12 o
  -3  -5   1     8571.45     8532.16    119.28 o
  -2  -5   1     1528.17     1546.06     52.04 o
  -1  -5   1     9454.17     8806.82    125.56 o
   0  -5   1     2869.22     2900.62     52.96 o
   1  -5   1        1.34      -19.56     21.52 o
   2  -5   1      383.97      409.54     29.52 o
   3  -5   1     1806.17     1771.65     71.71 o
   4  -5   1      519.58      479.17     37.98 o
   5  -5   1       70.22       79.26     13.41 o
   6  -5   1      419.11      429.64     33.50 o
  -8  -4   1      453.50      482.48     37.43 o
  -7  -4   1      240.20      214.85     17.80 o
  -6  -4   1       37.02       40.55     19.45 o
  -5  -4   1      996.94      963.01     41.77 o
  -4  -4   1      147.07      151.35      9.03 o
  -3  -4   1     2946.15     2964.54     64.51 o
  -2  -4   1      262.82      300.07     20.75 o
  -1  -4   1      221.90      188.73     15.92 o
   0  -4   1     6002.64     6246.65     68.76 o
   1  -4   1     6459.57     6437.33    174.79 o
   2  -4   1       26.40       43.45     18.42 o
   3  -4   1     5044.87     4662.96    104.74 o
   4  -4   1      307.78      293.64     24.06 o
   5  -4   1      277.63      290.57     25.31 o
   6  -4   1     3062.83     3054.95    107.71 o
   7  -4   1      584.58      590.61     48.98 o
  -8  -3   1      124.86      113.87     12.74 o
  -7  -3   1     1160.02     1162.82     57.57 o
  -6  -3   1       27.13       29.19     18.15 o
  -5  -3   1      652.33      637.20     34.99 o
  -4  -3   1     9003.24     8926.96    110.86 o
  -3  -3   1    11765.52    12318.77    118.15 o
  -2  -3   1      560.97      489.51     23.90 o
  -1  -3   1     1183.76     1415.87     37.76 o
   0  -3   1     1395.76     1370.33     53.59 o
   1  -3   1     3719.44     3765.27     80.81 o
   2  -3   1     8189.98     7666.48    110.72 o
   3  -3   1     1887.09     1699.36     59.12 o
   4  -3   1     8594.55     7616.18    133.00 o
   5  -3   1      288.10      250.61     14.94 o
   6  -3   1      611.60      717.73     51.98 o
   7  -3   1     1075.29     1100.00     69.51 o
  -8  -2   1        1.70       47.92     29.06 o
  -7  -2   1     7578.07     7279.15    139.33 o
  -6  -2   1     1106.41     1109.42     50.68 o
  -5  -2   1     1408.15     1396.27     48.93 o
  -4  -2   1        7.17       36.52     12.29 o
  -3  -2   1      640.28      723.53     27.71 o
  -2  -2   1     1274.53     1516.81     33.79 o
  -1  -2   1    38139.19    36296.61    164.25 o
   0  -2   1    14631.02    15153.35    277.40 o
   1  -2   1    36857.69    37328.87    139.39 o
   2  -2   1     2555.63     2660.79     56.49 o
   3  -2   1      703.74      762.24     35.50 o
   4  -2   1     4264.47     3982.94     87.24 o
   5  -2   1       40.79       54.14     19.94 o
   6  -2   1     3979.61     3890.14    104.25 o
   7  -2   1     1548.59     1594.45     75.24 o
   8  -2   1      249.21      239.35     18.02 o
  -8  -1   1     4255.95     4322.15    121.85 o
  -7  -1   1      207.63      212.79     15.78 o
  -6  -1   1     2760.83     2784.12     77.09 o
  -5  -1   1     4225.68     4137.56     83.36 o
  -4  -1   1      871.76      885.91     34.88 o
  -3  -1   1     2124.23     1915.70     42.78 o
  -2  -1   1      727.31      807.68     23.84 o
  -1  -1   1     3741.76     3865.30     41.43 o
   0  -1   1      281.48      355.27     10.81 o
   1  -1   1     5939.52     6042.38     43.62 o
   2  -1   1      484.14      507.61     23.69 o
   3  -1   1    17632.75    16444.55    142.77 o
   4  -1   1     8086.65     7694.00    110.07 o
   5  -1   1     3898.79     3514.46     82.46 o
   6  -1   1     1094.40     1142.74     53.37 o
   7  -1   1       21.67       30.22     24.09 o
   8  -1   1      190.11      232.90     20.25 o
  -8   0   1     2466.27     2696.53     99.42 o
  -7   0   1      386.63      372.85     31.75 o
  -6   0   1     6609.90     6351.40    120.80 o
  -5   0   1      349.65      408.31     30.19 o
  -4   0   1      849.74      855.14     36.36 o
  -3   0   1     1025.66      980.79     32.94 o
  -2   0   1     1530.41     1453.52     31.87 o
  -1   0   1        3.46       12.61      2.24 o
   0   0   1     4037.15     4319.91     92.81 o
   1   0   1      181.86      213.32      7.55 o
   2   0   1      106.38      140.47     10.20 o
   3   0   1     5584.97     5163.99     71.32 o
   4   0   1     1379.86     1242.67     42.73 o
   5   0   1       75.71       70.91      7.20 o
   6   0   1     2905.93     2765.50     77.53 o
   7   0   1     1044.90     1007.65     57.70 o
   8   0   1        0.90        3.08     28.56 o
  -8   1   1     2641.59     2696.27    106.38 o
  -7   1   1       14.62        0.00     25.12 o
  -6   1   1      514.46      555.80     35.11 o
  -5   1   1     2708.98     2597.13     73.53 o
  -4   1   1     3589.44     3583.32     76.01 o
  -3   1   1       23.14       13.72     11.22 o
  -2   1   1      362.45      400.24     20.77 o
  -1   1   1     6637.50     7019.61    113.73 o
   0   1   1       22.98       17.41      3.33 o
   1   1   1    12060.20    11997.03     58.73 o
   2   1   1    10806.17    10077.06     72.60 o
   3   1   1     3064.30     2929.93     49.30 o
   4   1   1      369.57      395.35     23.67 o
   5   1   1     5431.74     4992.97     87.69 o
   6   1   1       41.53       37.10     17.84 o
   7   1   1      846.18      832.05     49.63 o
   8   1   1     1752.81     1906.04     80.00 o
  -7   2   1       27.19       74.74     28.52 o
  -6   2   1     3024.36     3011.18     94.91 o
  -5   2   1     4648.73     4419.67    100.55 o
  -4   2   1    27162.65    26709.42    226.76 o
  -3   2   1       27.40       40.37     13.55 o
  -2   2   1      102.27       88.67      6.26 o
  -1   2   1    16073.98    17109.94     85.20 o
   0   2   1      851.21      794.28     31.18 o
   1   2   1     3766.50     3700.30     39.57 o
   2   2   1     4940.00     4592.47     50.18 o
   3   2   1     2608.66     2888.33     48.28 o
   4   2   1      100.37      120.05      9.39 o
   5   2   1    17311.48    16646.92    156.01 o
   6   2   1     3833.62     3596.93     82.95 o
   7   2   1     9163.61     9059.10    148.74 o
   8   2   1       95.11       92.68     11.94 o
   9   2   1     1117.92     1277.30     69.24 o
  -7   3   1     1199.12     1053.32     73.18 o
  -6   3   1      315.06      326.04     24.77 o
  -5   3   1      137.17      140.66     13.06 o
  -4   3   1     7981.23     7872.63    131.47 o
  -3   3   1     1597.72     1690.43     56.36 o
  -2   3   1    26277.64    26867.95    201.21 o
  -1   3   1     1122.27     1052.77     25.52 o
   0   3   1    20365.53    20180.66    375.20 o
   1   3   1     5149.55     4742.34     57.79 o
   2   3   1     9332.21     9399.89     81.48 o
   3   3   1     4703.39     4604.68     63.49 o
   4   3   1     2548.49     2609.16     55.32 o
   5   3   1      129.39      145.27     12.03 o
   6   3   1     3043.30     2983.11     76.29 o
   7   3   1     1085.36     1213.04     55.96 o
   8   3   1      551.27      566.87     44.86 o
   9   3   1     6051.49     6003.59    151.03 o
  -7   4   1       60.99       23.11     34.06 o
  -6   4   1       34.85       48.82     31.38 o
  -5   4   1     2450.07     2350.80     88.48 o
  -4   4   1       83.84       97.15      9.92 o
  -3   4   1     1791.28     1791.32     65.01 o
  -2   4   1     9066.95     8962.10    128.98 o
  -1   4   1     1007.00     1140.75     30.10 o
   0   4   1     4098.75     4101.17     58.28 o
   1   4   1     1501.17     1468.48     39.59 o
   2   4   1     1263.41     1185.75     33.50 o
   3   4   1     1646.15     1639.81     42.67 o
   4   4   1     1986.30     1890.51     49.50 o
   5   4   1       32.81       31.16     16.18 o
   6   4   1     2880.44     2855.59     74.34 o
   7   4   1      609.99      605.60     44.47 o
   8   4   1        3.25       10.77     21.55 o
   9   4   1     1019.52      981.50     69.05 o
  -6   5   1        5.82       48.19     24.32 o
  -5   5   1      181.84      186.09     15.20 o
  -4   5   1      690.89      659.38     50.29 o
  -3   5   1       64.94       83.51     10.19 o
  -2   5   1     4650.46     4347.05     99.89 o
  -1   5   1     1114.98     1141.87     34.18 o
   0   5   1      470.98      452.49     22.29 o
   1   5   1      372.98      345.42     24.34 o
   2   5   1     6139.08     6201.16     88.85 o
   3   5   1      182.32      215.23     16.81 o
   4   5   1      536.97      552.81     31.23 o
   5   5   1     2783.14     2796.24     69.46 o
   6   5   1      199.59      212.93     16.14 o
   7   5   1     2452.38     2590.86     81.79 o
   8   5   1      509.42      548.89     38.64 o
  -5   6   1      327.04      324.03     28.66 o
  -4   6   1       10.58        6.75     29.10 o
  -3   6   1       19.95       26.55     22.26 o
  -2   6   1        2.22       23.38     23.38 o
  -1   6   1      490.86      490.07     24.75 o
   0   6   1    13682.63    14256.93    416.08 o
   1   6   1     3618.21     3222.29     77.66 o
   2   6   1    13410.16    12636.87    146.76 o
   3   6   1       32.72       41.75     17.57 o
   4   6   1      863.12      803.95     40.78 o
   5   6   1     1445.72     1479.83     54.47 o
   6   6   1      266.46      295.71     24.01 o
   7   6   1      417.15      408.73     30.41 o
   8   6   1     1802.68     1830.89     80.49 o
  -5   7   1     3337.85     3292.84    133.82 o
  -4   7   1      396.97      381.07     30.01 o
  -3   7   1     1486.94     1507.11     81.73 o
  -2   7   1     4161.68     4384.17    123.52 o
  -1   7   1     4066.62     4108.18    142.19 o
   0   7   1       82.67       85.68      9.44 o
   1   7   1     1039.00      889.57     47.68 o
   2   7   1     8068.59     7449.92    127.28 o
   3   7   1      638.86      657.62     37.85 o
   4   7   1    18825.67    18763.52    201.62 o
   5   7   1     3074.76     3242.83     86.50 o
   6   7   1     2112.46     2051.85     74.31 o
   7   7   1      208.33      227.32     19.54 o
   8   7   1      719.14      770.09     56.23 o
  -4   8   1       23.23       36.61     34.29 o
  -3   8   1     1508.85     1561.96     92.20 o
  -2   8   1      298.72      292.72     19.05 o
  -1   8   1      611.74      696.42     36.16 o
   0   8   1      118.25      128.90      8.23 o
   1   8   1     7310.00     6294.38    132.43 o
   2   8   1      187.10      193.34     14.22 o
   3   8   1     1274.77     1195.60     60.18 o
   4   8   1     4286.39     4259.07    108.11 o
   5   8   1        6.76       -9.74     22.57 o
   6   8   1     1199.12     1180.13     61.64 o
   7   8   1      100.66       97.50     13.23 o
  -2   9   1      231.51      232.46     19.45 o
  -1   9   1      922.92      918.86     46.01 o
   0   9   1       58.56       73.70     16.92 o
   1   9   1      593.74      510.10     39.95 o
   2   9   1     1710.73     1625.46     77.14 o
   3   9   1      317.55      282.44     27.01 o
   4   9   1     1724.98     1634.29     75.12 o
   5   9   1     1405.36     1414.03     71.15 o
   6   9   1     1328.58     1310.08     72.84 o
  -1  10   1        7.16        1.32     54.31 o
   0  10   1      738.91      778.42     39.65 o
   1  10   1      159.72      150.27     16.23 o
   2  10   1        6.90      -20.65     29.19 o
   3  10   1      600.22      600.62     47.77 o
   4  10   1       11.10      -13.99     29.99 o
   5  10   1      261.78      261.76     17.53 o
  -4  -9   2      121.26      112.66     16.77 o
  -3  -9   2     3409.15     3388.98    120.20 o
  -2  -9   2       19.85       42.47     13.37 o
  -1  -9   2       69.86       33.31     34.56 o
   0  -9   2     3930.61     4374.25     96.64 o
   1  -9   2     1866.82     2010.44     71.56 o
  -5  -8   2      619.24      624.14     44.51 o
  -4  -8   2      213.37      217.44     16.19 o
  -3  -8   2     4904.48     4966.07    133.26 o
  -2  -8   2     1046.67     1004.90     62.97 o
  -1  -8   2     2002.99     1842.35     80.07 o
   0  -8   2       10.70       53.62     16.71 o
   1  -8   2     2523.89     2747.22     74.02 o
   2  -8   2       63.95       99.20     35.27 o
   3  -8   2      154.06      181.70     19.45 o
  -6  -7   2     2012.09     1990.95     85.03 o
  -5  -7   2     1325.16     1400.92     69.39 o
  -4  -7   2     1091.78     1089.36     62.08 o
  -3  -7   2      115.88      106.14     11.18 o
  -2  -7   2     6159.05     5966.18    130.37 o
  -1  -7   2       46.74       48.64     24.77 o
   0  -7   2        5.42        7.30     21.93 o
   1  -7   2     2063.19     2168.15     61.55 o
   2  -7   2      161.40      195.61     19.18 o
   3  -7   2        8.25        3.84     38.09 o
   4  -7   2      789.06      755.88     57.13 o
  -7  -6   2     1189.98     1107.61     67.23 o
  -6  -6   2      526.57      626.07     45.76 o
  -5  -6   2        2.33       24.00     21.72 o
  -4  -6   2        6.33       34.24     21.99 o
  -3  -6   2      251.07      271.52     21.87 o
  -2  -6   2     2565.18     2576.62     78.48 o
  -1  -6   2     1127.12     1049.39     52.52 o
   0  -6   2      420.45      373.88     34.67 o
   1  -6   2      648.48      674.36     33.85 o
   2  -6   2     5492.30     5729.69    138.07 o
   3  -6   2      208.53      215.47     17.97 o
   4  -6   2     1172.94     1137.70     69.65 o
   5  -6   2       93.50      113.60     37.87 o
  -7  -5   2      242.87      257.28     20.21 o
  -6  -5   2      981.59      934.70     52.59 o
  -5  -5   2     3815.57     4002.01     95.92 o
  -4  -5   2     2029.25     2084.08     67.70 o
  -3  -5   2     7225.70     7461.20    120.38 o
  -2  -5   2     1919.11     1856.44     60.27 o
  -1  -5   2       41.36       56.69     20.16 o
   0  -5   2      513.36      546.35     44.27 o
   1  -5   2     5863.35     5774.24    145.13 o
   2  -5   2        5.60       32.95     20.74 o
   3  -5   2     7721.84     7253.67    149.15 o
   4  -5   2      202.25      193.34     17.17 o
   5  -5   2      100.68       86.60     40.46 o
   6  -5   2     2406.21     2543.55    109.31 o
  -7  -4   2      302.61      294.77     22.36 o
  -6  -4   2     4251.67     3934.98     98.02 o
  -5  -4   2       92.43      100.01      8.63 o
  -4  -4   2     2868.11     2882.22     72.20 o
  -3  -4   2      950.57     1021.41     41.78 o
  -2  -4   2     2168.38     2228.05     58.08 o
  -1  -4   2    10340.31     9571.51    124.17 o
   0  -4   2    29913.62    30439.44    480.23 o
   1  -4   2     4591.15     4702.09     67.61 o
   2  -4   2     2190.90     2000.76     68.34 o
   3  -4   2     6641.33     6096.63    125.15 o
   4  -4   2      146.96      137.40     12.12 o
   5  -4   2     2679.53     2304.35     88.45 o
   6  -4   2      586.76      540.81     43.93 o
   7  -4   2     2889.47     2827.01    111.92 o
  -8  -3   2       33.15       34.91     26.73 o
  -7  -3   2     2747.04     2660.43     89.65 o
  -6  -3   2       54.23       62.63      8.18 o
  -5  -3   2     1015.18     1030.47     43.20 o
  -4  -3   2    15322.58    15772.38    157.31 o
  -3  -3   2     2765.24     2840.39     61.30 o
  -2  -3   2     1032.15      997.74     35.84 o
  -1  -3   2     5592.26     5229.75     80.54 o
   0  -3   2     2505.21     2584.37     42.96 o
   1  -3   2      511.78      611.74     22.76 o
   2  -3   2     7177.09     6356.28    106.58 o
   3  -3   2     2502.89     2278.31     68.79 o
   4  -3   2     9759.33     8464.31    143.98 o
   5  -3   2        3.84       38.22      9.52 o
   6  -3   2      642.80      603.59     45.72 o
   7  -3   2     1475.88     1446.24     81.67 o
  -8  -2   2       56.41       78.68     12.16 o
  -7  -2   2     5418.91     5260.01    124.13 o
  -6  -2   2      624.76      587.01     42.73 o
  -5  -2   2     2118.01     2216.87     64.13 o
  -4  -2   2      511.16      544.28     31.36 o
  -3  -2   2     6474.97     6490.48     86.72 o
  -2  -2   2       36.29       45.42      5.28 o
  -1  -2   2      919.51      931.83     28.95 o
   0  -2   2     4117.04     4353.88    141.50 o
   1  -2   2       55.94       67.57      5.10 o
   2  -2   2     3499.56     2945.44     64.24 o
   3  -2   2      659.44      636.29     34.65 o
   4  -2   2      802.83      695.36     40.11 o
   5  -2   2     3082.38     2939.75     82.22 o
   6  -2   2      611.46      593.93     37.98 o
   7  -2   2      918.95      916.38     62.25 o
   8  -2   2     1371.73     1399.51     87.61 o
  -8  -1   2     1164.37     1055.25     68.75 o
  -7  -1   2     1303.99     1306.73     64.16 o
  -6  -1   2      517.80      578.48     40.12 o
  -5  -1   2       66.68       82.08      9.34 o
  -4  -1   2      616.91      610.77     31.95 o
  -3  -1   2     5095.62     5341.19     76.40 o
  -2  -1   2     2348.88     2357.53     43.69 o
  -1  -1   2      985.30     1087.66     26.69 o
   0  -1   2     2334.16     2359.70     97.26 o
   1  -1   2    17631.27    17947.55    402.01 o
   2  -1   2     1326.73     1041.90     34.38 o
   3  -1   2     3835.02     3585.70     68.83 o
   4  -1   2     2157.16     1991.91     58.98 o
   5  -1   2      217.95      221.13     18.69 o
   6  -1   2     2496.00     2563.97     80.29 o
   7  -1   2     1363.59     1406.96     68.15 o
   8  -1   2       54.33       58.65     13.23 o
  -8   0   2      670.94      670.82     46.66 o
  -7   0   2      332.87      334.72     25.22 o
  -6   0   2     3287.06     3143.11     87.23 o
  -5   0   2    10133.97    10206.17    139.71 o
  -4   0   2     1653.12     1651.67     50.93 o
  -3   0   2     5351.86     5978.86     82.34 o
  -2   0   2     5738.63     6311.20     70.63 o
  -1   0   2     1568.83     1483.65     27.71 o
   0   0   2    18465.73    20010.50    135.95 o
   1   0   2       12.96       28.29      3.14 o
   2   0   2     8037.50     7717.90     77.63 o
   3   0   2     1896.58     1938.26     46.37 o
   4   0   2     2920.17     2780.31     62.56 o
   5   0   2    14006.25    12893.15    150.47 o
   6   0   2    16529.94    15883.69    188.06 o
   7   0   2      193.42      223.70     19.09 o
   8   0   2     1469.99     1493.83     72.85 o
  -7   1   2     2003.03     1942.35     83.34 o
  -6   1   2      813.60      825.12     49.00 o
  -5   1   2     2958.44     2901.32     79.38 o
  -4   1   2     2681.82     2726.20     68.85 o
  -3   1   2     8201.17     8528.77    105.05 o
  -2   1   2       30.69       38.40      4.07 o
  -1   1   2    54006.95    58146.41    567.46 o
   0   1   2      844.31      937.48     16.81 o
   1   1   2      905.57      936.14     20.35 o
   2   1   2    24265.67    23892.68    122.22 o
   3   1   2     7503.31     7255.27     80.01 o
   4   1   2     1905.66     1991.39     50.10 o
   5   1   2        3.91       -4.34     14.39 o
   6   1   2       37.66       33.48     18.24 o
   7   1   2        2.81       30.08     16.23 o
   8   1   2     3641.73     3705.30    112.45 o
   9   1   2     1828.83     1848.86     92.53 o
  -7   2   2      165.14      167.53     18.06 o
  -6   2   2      442.46      439.17     33.63 o
  -5   2   2     1900.99     1905.57     70.60 o
  -4   2   2      846.04      947.85     43.56 o
  -3   2   2      494.54      541.65     32.98 o
  -2   2   2     2133.25     2246.03     51.87 o
  -1   2   2    15285.59    15629.70    121.12 o
   0   2   2        8.93       16.04      6.48 o
   1   2   2     7432.52     7624.90     59.27 o
   2   2   2      736.26      745.42     21.56 o
   3   2   2     7437.06     6934.64     74.75 o
   4   2   2       23.31       30.71      4.87 o
   5   2   2        0.09       18.77     12.43 o
   6   2   2      395.45      409.53     32.20 o
   7   2   2        1.69        6.53     22.98 o
   8   2   2      788.48      767.79     46.40 o
   9   2   2        1.19        3.35     28.70 o
  -7   3   2      107.34      133.27     14.98 o
  -6   3   2      402.31      377.19     31.62 o
  -5   3   2      539.63      601.41     42.99 o
  -4   3   2      482.80      527.92     38.29 o
  -3   3   2     2481.83     2454.16     68.89 o
  -2   3   2      939.11      943.97     39.60 o
  -1   3   2      392.59      519.74     19.16 o
   0   3   2      858.81      857.78     26.79 o
   1   3   2     5014.96     4923.37     58.16 o
   2   3   2     1440.61     1666.34     34.04 o
   3   3   2     3370.64     3004.81     50.75 o
   4   3   2     5518.39     5519.01     78.31 o
   5   3   2      369.48      437.87     26.66 o
   6   3   2     1044.19     1187.74     46.97 o
   7   3   2     1630.34     1548.65     61.42 o
   8   3   2     2398.71     2380.97     83.92 o
   9   3   2      309.35      299.91     24.82 o
  -6   4   2      710.10      708.02     47.38 o
  -5   4   2     2958.13     2784.89     95.31 o
  -4   4   2        1.35      -25.57     25.57 o
  -3   4   2     1144.76     1226.39     58.49 o
  -2   4   2       40.67       49.04     16.99 o
  -1   4   2      854.09      889.96     27.31 o
   0   4   2     7035.44     7365.98    244.21 o
   1   4   2    13231.05    11813.17    109.21 o
   2   4   2     2176.95     2126.37     44.11 o
   3   4   2     2106.93     2007.27     45.78 o
   4   4   2     5322.07     5335.85     80.20 o
   5   4   2     1745.62     1735.36     50.89 o
   6   4   2     1961.37     1927.91     60.79 o
   7   4   2      490.62      486.49     36.68 o
   8   4   2     2979.40     2850.18     93.04 o
   9   4   2      284.27      279.78     31.75 o
  -6   5   2     3908.25     4132.38    134.99 o
  -5   5   2       86.82       95.18     13.90 o
  -4   5   2      458.34      444.51     36.95 o
  -3   5   2     8036.39     8191.23    148.42 o
  -2   5   2     8216.04     8051.65    136.87 o
  -1   5   2     3576.94     3831.40    164.21 o
   0   5   2     1177.47     1232.36     31.81 o
   1   5   2     3657.95     3299.37     67.47 o
   2   5   2       82.90       69.48      7.06 o
   3   5   2    11959.76    11838.17    120.99 o
   4   5   2     8002.44     7686.11    103.37 o
   5   5   2    24011.61    23248.84    193.12 o
   6   5   2      152.26      158.41     13.06 o
   7   5   2       69.89       72.15      9.39 o
   8   5   2     2851.60     2684.38     92.84 o
   9   5   2      209.97      200.53     18.24 o
  -5   6   2     1535.88     1546.98     84.50 o
  -4   6   2     4134.50     4148.16    124.41 o
  -3   6   2      155.53      174.28     12.61 o
  -2   6   2     1586.68     1810.73     72.14 o
  -1   6   2      145.21      132.76      6.88 o
   0   6   2       23.38       28.35     12.10 o
   1   6   2     1893.12     1710.42     56.84 o
   2   6   2     4523.48     4319.64     82.14 o
   3   6   2      639.49      644.66     33.70 o
   4   6   2      711.71      704.93     36.56 o
   5   6   2     3513.46     3550.73     80.49 o
   6   6   2       19.01       19.49     18.33 o
   7   6   2     3247.25     3447.98     94.75 o
   8   6   2      493.64      604.39     44.55 o
  -5   7   2     1843.55     1720.50    100.91 o
  -4   7   2      753.53      806.93     53.91 o
  -3   7   2       34.55       41.66     32.95 o
  -2   7   2     3493.75     3870.30    113.04 o
  -1   7   2        1.29       14.01     16.17 o
   0   7   2      250.05      245.03     23.66 o
   1   7   2       19.35      -10.19     20.12 o
   2   7   2      253.24      245.82     19.27 o
   3   7   2     1713.67     1640.78     58.81 o
   4   7   2       90.50      129.96     11.18 o
   5   7   2      532.01      514.31     36.24 o
   6   7   2      342.32      416.44     29.20 o
   7   7   2     1125.77     1114.11     62.44 o
   8   7   2       63.61       88.65     29.86 o
  -4   8   2     4402.44     4729.33    154.10 o
  -3   8   2        1.83       32.01     31.47 o
  -2   8   2     1494.76     1509.73     78.01 o
  -1   8   2     1267.98     1445.87     81.69 o
   0   8   2       18.25       43.57     14.94 o
   1   8   2      967.74      899.46     51.16 o
   2   8   2       77.88       18.60     27.49 o
   3   8   2       90.74      114.32     10.06 o
   4   8   2      360.60      350.09     29.79 o
   5   8   2      439.31      522.01     37.12 o
   6   8   2     1470.24     1384.95     64.44 o
   7   8   2     5952.68     6142.57    139.24 o
   8   8   2      177.63      192.70     15.60 o
  -3   9   2      452.53      462.30     39.27 o
  -2   9   2     5970.72     6571.39    172.90 o
  -1   9   2     1298.27     1382.71     53.53 o
   0   9   2    14230.07    14799.59    435.50 o
   1   9   2      710.85      643.70     49.98 o
   2   9   2       29.46       55.79     24.99 o
   3   9   2     3890.93     3678.43    105.34 o
   4   9   2     2211.94     2123.83     81.31 o
   5   9   2       39.22       62.14     21.82 o
   6   9   2      541.96      593.69     39.05 o
   7   9   2      205.73      233.44     16.10 o
  -1  10   2       12.45       68.95     22.50 o
   0  10   2     8397.61     8621.99    133.21 o
   1  10   2      205.28      205.27     16.81 o
   2  10   2     4742.23     4466.99    129.23 o
   3  10   2      202.15      265.90     17.57 o
   4  10   2     2439.16     2517.29     96.74 o
   5  10   2       63.57       61.29     31.78 o
   6  10   2     1624.14     1639.30     82.80 o
   1  11   2     2238.36     1975.10     98.71 o
   2  11   2     1127.41     1148.61     74.16 o
   3  11   2        2.45       19.22     32.41 o
   4  11   2     1019.21     1055.21     71.64 o
  -2  -9   3      742.37      725.27     56.32 o
  -1  -9   3      286.07      292.21     28.57 o
  -4  -8   3      312.12      315.92     25.40 o
  -3  -8   3        5.14       35.67     25.75 o
  -2  -8   3      395.12      389.08     31.80 o
  -1  -8   3       23.41       34.96     30.44 o
   0  -8   3      239.29      310.47     31.55 o
   1  -8   3      622.94      633.89     34.80 o
   2  -8   3       53.65       97.41     35.67 o
  -5  -7   3      116.95       34.38     33.26 o
  -4  -7   3     8372.03     8438.99    169.62 o
  -3  -7   3      905.46      936.31     59.47 o
  -2  -7   3     1666.41     1598.78     72.83 o
  -1  -7   3      197.21      224.55     21.64 o
   0  -7   3       52.37       35.03     23.27 o
   1  -7   3       70.53       91.27     12.16 o
   2  -7   3     1617.18     1913.98     91.99 o
   3  -7   3      812.48      828.18     57.49 o
   4  -7   3     2667.26     2498.21    119.96 o
  -6  -6   3      317.19      354.16     29.87 o
  -5  -6   3      564.35      609.37     39.68 o
  -4  -6   3     2418.32     2509.03     85.37 o
  -3  -6   3      366.48      406.53     32.60 o
  -2  -6   3     2945.48     2963.06     90.48 o
  -1  -6   3     4808.02     4546.52    113.67 o
   0  -6   3    11944.02    12373.13    131.65 o
   1  -6   3     3518.10     3731.45     76.88 o
   2  -6   3       18.14       35.45     28.25 o
   3  -6   3        1.78       50.38     26.87 o
   4  -6   3     2716.65     2362.46    105.69 o
   5  -6   3      379.85      366.48     29.83 o
  -7  -5   3       24.87       34.42     30.49 o
  -6  -5   3      862.02      899.52     54.55 o
  -5  -5   3     2966.49     3015.43     89.06 o
  -4  -5   3      994.63     1124.08     52.68 o
  -3  -5   3     6887.90     7357.39    128.92 o
  -2  -5   3      418.19      378.01     27.51 o
  -1  -5   3       20.64       32.50     17.17 o
   0  -5   3     2611.42     2789.18     58.60 o
   1  -5   3      282.94      292.77     19.25 o
   2  -5   3     2603.60     2376.86     88.03 o
   3  -5   3     3595.25     3348.34    107.17 o
   4  -5   3     1970.60     1668.79     83.62 o
   5  -5   3      736.25      716.05     49.88 o
   6  -5   3     1189.04     1287.34     84.95 o
  -7  -4   3     1339.99     1210.64     69.57 o
  -6  -4   3     1472.38     1503.62     63.86 o
  -5  -4   3        0.56       21.14     18.42 o
  -4  -4   3      713.21      681.50     42.51 o
  -3  -4   3       91.54       99.92      9.12 o
  -2  -4   3     4888.54     5133.45     95.91 o
  -1  -4   3      684.85      643.94     35.54 o
   0  -4   3        3.17       20.99     13.39 o
   1  -4   3     1315.85     1381.68     41.86 o
   2  -4   3     2304.35     2208.29     76.77 o
   3  -4   3      854.81      801.93     49.37 o
   4  -4   3       76.17       80.11     26.82 o
   5  -4   3       59.58       25.03     31.96 o
   6  -4   3      691.37      670.69     48.27 o
  -7  -3   3      825.08      785.24     54.63 o
  -6  -3   3        0.65      -24.14     24.14 o
  -5  -3   3       26.37       35.09      7.11 o
  -4  -3   3      248.92      273.09     20.84 o
  -3  -3   3      167.45      183.73     13.77 o
  -2  -3   3     1461.00     1517.14     48.10 o
  -1  -3   3     3646.14     3387.27     72.19 o
   0  -3   3     4738.38     5093.93     67.44 o
   1  -3   3      709.75      759.35     28.61 o
   2  -3   3    21762.79    19673.96    201.74 o
   3  -3   3      824.95      710.57     43.29 o
   4  -3   3       15.10       26.42     21.10 o
   5  -3   3      186.86      201.88     19.85 o
   6  -3   3      172.88      159.08     15.60 o
   7  -3   3      223.74      211.89     18.11 o
  -7  -2   3     1396.42     1310.89     66.08 o
  -6  -2   3     1475.44     1421.95     61.89 o
  -5  -2   3     7516.40     7349.19    121.70 o
  -4  -2   3     8422.64     8509.45    120.19 o
  -3  -2   3      574.12      566.03     31.46 o
  -2  -2   3     2447.30     2586.66     55.90 o
  -1  -2   3    15951.68    16963.51    143.94 o
   0  -2   3       15.09       36.44      5.05 o
   1  -2   3     6387.28     6955.74    243.29 o
   2  -2   3      109.97      109.23     11.18 o
   3  -2   3     1788.95     1671.93     55.35 o
   4  -2   3     3952.74     3355.53     86.07 o
   5  -2   3     5600.73     5040.29    113.78 o
   6  -2   3     6304.08     5804.64    131.49 o
   7  -2   3     3924.42     4163.21    123.26 o
   8  -2   3        2.65      -11.35     31.51 o
  -7  -1   3      274.38      245.71     17.30 o
  -6  -1   3       22.37       -4.60     20.83 o
  -5  -1   3     4691.51     4465.77     94.32 o
  -4  -1   3     3858.17     3604.90     77.56 o
  -3  -1   3     1798.46     1900.31     49.70 o
  -2  -1   3    14236.62    14571.10    121.57 o
  -1  -1   3      727.09      640.54     25.49 o
   0  -1   3      921.44      698.71     21.34 o
   1  -1   3     4713.25     5059.17    243.32 o
   2  -1   3     1403.34     1255.10     41.45 o
   3  -1   3    11939.75    11179.82    130.14 o
   4  -1   3       52.15       59.59      7.42 o
   5  -1   3     1355.08     1177.24     51.87 o
   6  -1   3      191.75      212.79     16.59 o
   7  -1   3       82.47       54.09     28.03 o
   8  -1   3     1616.98     1659.81     84.73 o
  -7   0   3     1233.24     1139.20     67.19 o
  -6   0   3     1925.36     1877.46     72.06 o
  -5   0   3      200.17      175.10     14.98 o
  -4   0   3     1919.58     1895.45     56.55 o
  -3   0   3      449.75      497.93     26.35 o
  -2   0   3    13412.53    14431.33    117.71 o
  -1   0   3     3620.51     3308.11     48.44 o
   0   0   3     3378.79     3351.04     40.58 o
   1   0   3      120.93      113.75     11.09 o
   2   0   3     3024.51     2710.58     52.10 o
   3   0   3      487.43      459.14     25.64 o
   4   0   3     1957.74     1684.14     51.88 o
   5   0   3      991.77      877.37     43.07 o
   6   0   3      203.45      159.23     17.17 o
   7   0   3      228.59      226.03     18.51 o
   8   0   3     1210.50     1305.74     71.71 o
  -7   1   3     4004.63     3920.83    117.60 o
  -6   1   3      382.95      382.96     32.74 o
  -5   1   3      748.06      759.79     44.66 o
  -4   1   3       16.19       43.14     16.45 o
  -3   1   3     5617.00     6066.09     93.55 o
  -2   1   3     2316.75     2432.58     51.38 o
  -1   1   3       35.86       34.18     10.13 o
   0   1   3      166.63      189.68     10.52 o
   1   1   3      638.75      646.78     23.03 o
   2   1   3    11943.60    11806.18     95.75 o
   3   1   3      370.93      329.95     21.21 o
   4   1   3       41.70        4.92     15.60 o
   5   1   3     4961.54     4633.39     87.97 o
   6   1   3     3332.81     3124.13     81.49 o
   7   1   3     1002.18     1020.53     53.58 o
   8   1   3     2360.46     2622.38     92.65 o
   9   1   3      198.91      207.99     17.93 o
  -7   2   3       44.80       50.65     29.24 o
  -6   2   3     5705.50     5638.96    131.61 o
  -5   2   3       81.77       80.20      9.52 o
  -4   2   3     3470.48     3731.53     89.53 o
  -3   2   3     2889.48     3174.60     72.99 o
  -2   2   3     2339.52     2586.40     58.87 o
  -1   2   3       29.63       52.29      3.47 o
   0   2   3     5530.15     5581.01    100.36 o
   1   2   3    30026.56    31069.71    138.50 o
   2   2   3    15096.65    15219.74    102.07 o
   3   2   3     6194.50     6485.75     76.50 o
   4   2   3       40.53       46.09      5.01 o
   5   2   3     5362.27     5018.57     86.48 o
   6   2   3       39.83       51.77      7.51 o
   7   2   3     3066.32     2988.55     85.73 o
   8   2   3      256.63      279.29     22.80 o
   9   2   3      366.62      364.59     31.71 o
  -7   3   3     1168.69     1202.09     75.77 o
  -6   3   3       35.65       55.30     28.12 o
  -5   3   3     4531.97     4422.27    112.78 o
  -4   3   3     3268.85     3397.37     90.29 o
  -3   3   3      611.00      706.05     39.74 o
  -2   3   3    26836.92    29798.50    223.64 o
  -1   3   3     1685.73     1831.07     35.30 o
   0   3   3     1621.39     1906.01     33.12 o
   1   3   3      824.51      771.37     24.70 o
   2   3   3    14107.28    15185.71    105.78 o
   3   3   3     2379.02     2307.36     45.16 o
   4   3   3    25089.25    24504.71    169.96 o
   5   3   3     3519.32     3397.64     69.95 o
   6   3   3     5227.86     5059.78     96.48 o
   7   3   3     2731.12     2672.16     78.56 o
   8   3   3      292.94      302.38     21.91 o
   9   3   3     1420.13     1518.40     78.44 o
  -6   4   3     3124.92     3179.43    109.59 o
  -5   4   3     6333.70     6093.27    141.29 o
  -4   4   3       87.85       80.56     11.09 o
  -3   4   3     8088.69     8281.56    139.41 o
  -2   4   3     1010.10     1022.00     46.62 o
  -1   4   3     6066.37     6346.70     72.40 o
   0   4   3     5297.45     5757.33    183.34 o
   1   4   3      425.57      307.63     20.27 o
   2   4   3      292.27      259.06     17.45 o
   3   4   3      221.79      264.32     18.47 o
   4   4   3     8213.85     8184.67     99.75 o
   5   4   3      677.98      672.21     33.25 o
   6   4   3     3789.38     3695.04     83.31 o
   7   4   3        0.22      -20.56     20.56 o
   8   4   3     3934.21     3964.25    107.21 o
   9   4   3      326.68      335.56     27.64 o
  -6   5   3       92.15       99.47     16.09 o
  -5   5   3      189.79      195.03     18.82 o
  -4   5   3      269.76      261.06     18.42 o
  -3   5   3     4439.01     4727.26    115.81 o
  -2   5   3      219.07      217.46     13.37 o
  -1   5   3     3836.71     3999.48    143.12 o
   0   5   3     2567.21     2777.46     86.42 o
   1   5   3     1885.90     1780.18     51.22 o
   2   5   3      403.67      413.41     24.07 o
   3   5   3     5237.95     5019.44     78.13 o
   4   5   3     1176.49     1201.67     42.20 o
   5   5   3      163.70      177.74     14.35 o
   6   5   3      935.78      943.29     44.32 o
   7   5   3        0.97       -6.35     17.61 o
   8   5   3     2151.24     2125.09     79.82 o
   9   5   3     2092.33     1876.52     87.72 o
  -5   6   3      302.40      347.98     28.71 o
  -4   6   3      706.37      750.65     58.65 o
  -3   6   3     3243.10     3415.08    108.69 o
  -2   6   3      122.21      129.57     11.18 o
  -1   6   3      664.13      682.19     30.55 o
   0   6   3     7423.41     7727.12    101.33 o
   1   6   3     2311.65     2149.77     62.05 o
   2   6   3     1787.71     1804.48     54.14 o
   3   6   3      110.38      102.21      7.56 o
   4   6   3     5242.70     5047.07     90.83 o
   5   6   3     1415.43     1361.81     49.77 o
   6   6   3     3908.24     4024.11     92.18 o
   7   6   3     1872.71     1808.57     67.75 o
   8   6   3     4060.11     4093.19    112.55 o
   9   6   3      295.00      279.83     25.49 o
  -4   7   3     3324.93     3635.03    126.49 o
  -3   7   3     3772.04     3897.73    124.49 o
  -2   7   3     1306.60     1405.28     72.10 o
  -1   7   3     8555.32     9175.10    428.53 o
   0   7   3     4879.13     5033.33     89.04 o
   1   7   3     9351.99     8515.12    136.63 o
   2   7   3     2276.98     2113.28     64.21 o
   3   7   3      533.27      495.67     33.42 o
   4   7   3     9216.61     9113.99    132.09 o
   5   7   3      137.08      151.66     10.02 o
   6   7   3      408.52      421.22     33.10 o
   7   7   3        0.75       -7.24     23.24 o
   8   7   3     1147.35     1223.98     64.50 o
  -4   8   3      557.02      618.28     42.54 o
  -3   8   3     1613.14     1754.90     96.46 o
  -2   8   3      162.31      214.74     16.63 o
  -1   8   3     3097.74     3288.05    112.86 o
   0   8   3     2110.08     2152.80     57.18 o
   1   8   3     9991.58     9362.94    157.91 o
   2   8   3      396.30      361.26     27.91 o
   3   8   3     9735.25     9248.93    146.85 o
   4   8   3      563.57      579.61     39.55 o
   5   8   3      866.33      785.86     47.97 o
   6   8   3     3001.00     2945.55     90.50 o
   7   8   3     1337.44     1302.25     66.93 o
   8   8   3      705.31      701.41     53.95 o
  -3   9   3      317.10      355.18     24.68 o
  -2   9   3       20.41        8.05     33.04 o
  -1   9   3        1.77       31.91     19.64 o
   0   9   3      788.78      828.38     38.80 o
   1   9   3        9.29       -5.77     24.00 o
   2   9   3      547.25      532.24     36.32 o
   3   9   3     2705.72     2595.30     87.61 o
   4   9   3       76.41      106.53     12.38 o
   5   9   3      456.69      408.98     27.37 o
   6   9   3     1366.42     1339.69     66.40 o
   7   9   3      270.98      273.88     21.19 o
  -1  10   3       43.38       23.65     22.45 o
   0  10   3       47.22       51.60     16.54 o
   1  10   3      809.38      712.77     48.82 o
   2  10   3     1173.15     1184.63     69.97 o
   3  10   3     3092.50     2790.20    100.59 o
   4  10   3      461.95      465.41     37.84 o
   5  10   3       70.87       64.02     26.38 o
   6  10   3      654.36      690.37     44.87 o
   1  11   3      103.69       78.10     38.67 o
   2  11   3      300.07      299.20     26.11 o
   3  11   3     1348.88     1271.67     78.88 o
   4  11   3      426.14      405.27     27.73 o
   5  11   3     4746.31     4998.96    145.43 o
  -3  -8   4     1846.81     1754.00     91.77 o
  -2  -8   4      521.38      557.47     45.44 o
  -1  -8   4     7809.11     7047.08    175.55 o
   0  -8   4     2740.55     2949.29     81.91 o
   1  -8   4     2584.07     3012.31     84.03 o
  -4  -7   4     3905.50     4014.55    126.87 o
  -3  -7   4     1027.29     1052.07     66.86 o
  -2  -7   4     1216.35     1223.51     74.71 o
  -1  -7   4     4017.49     3678.04    119.06 o
   0  -7   4      291.11      278.95     14.38 o
   1  -7   4     1784.98     1961.83     97.25 o
   2  -7   4       31.18       72.46     35.58 o
   3  -7   4     2967.42     3016.25    125.39 o
  -5  -6   4       75.24       89.23     32.72 o
  -4  -6   4      196.71      211.08     19.09 o
  -3  -6   4      709.11      705.91     49.71 o
  -2  -6   4        7.43       20.29     22.62 o
  -1  -6   4      497.37      405.12     31.09 o
   0  -6   4     1991.92     1996.12     58.84 o
   1  -6   4      160.99      170.12     15.78 o
   2  -6   4       92.02      115.21     13.37 o
   3  -6   4     2555.37     2461.17    107.20 o
   4  -6   4      102.58       98.89     40.55 o
  -6  -5   4      136.50      120.13     14.44 o
  -5  -5   4      427.45      419.06     33.63 o
  -4  -5   4        9.00        7.69     20.38 o
  -3  -5   4      654.56      811.27     47.74 o
  -2  -5   4      848.99      953.57     51.78 o
  -1  -5   4      343.55      277.95     26.97 o
   0  -5   4      400.36      403.62     30.55 o
   1  -5   4     8525.80     9196.19    117.34 o
   2  -5   4     1342.66     1247.44     70.84 o
   3  -5   4     4976.47     4813.43    134.54 o
   4  -5   4       32.71       51.45     34.11 o
   5  -5   4      262.72      259.70     22.18 o
  -6  -4   4     5692.12     5509.69    132.81 o
  -5  -4   4     1855.82     1795.55     70.30 o
  -4  -4   4     6225.09     6299.26    123.35 o
  -3  -4   4        6.31       -6.21     19.89 o
  -2  -4   4     1367.49     1423.14     57.83 o
  -1  -4   4       40.81       49.93      8.90 o
   0  -4   4     7006.54     7366.44     93.48 o
   1  -4   4        1.63       31.77     14.21 o
   2  -4   4     3113.01     2921.31     92.06 o
   3  -4   4     1618.62     1510.23     71.77 o
   4  -4   4      768.56      675.79     52.53 o
   5  -4   4     8932.07     8180.88    172.26 o
   6  -4   4     4395.85     4498.97    138.93 o
  -7  -3   4     1703.89     1429.52     76.76 o
  -6  -3   4     3251.86     3119.02     96.56 o
  -5  -3   4      385.93      458.23     30.32 o
  -4  -3   4     7287.30     7346.27    126.25 o
  -3  -3   4      488.12      541.74     33.10 o
  -2  -3   4     3841.11     3866.29     83.22 o
  -1  -3   4     5856.11     5562.64    102.88 o
   0  -3   4       96.53       99.55      6.13 o
   1  -3   4      464.00      517.72     29.53 o
   2  -3   4    19885.48    18823.58    211.91 o
   3  -3   4      316.67      295.84     21.78 o
   4  -3   4     2367.59     2282.17     81.18 o
   5  -3   4      682.94      576.30     39.10 o
   6  -3   4      359.04      400.83     30.99 o
   7  -3   4      580.48      545.03     41.46 o
  -7  -2   4      777.78      763.25     56.77 o
  -6  -2   4      678.47      657.06     47.82 o
  -5  -2   4     3208.91     3138.64     86.59 o
  -4  -2   4       84.03       93.66      8.18 o
  -3  -2   4     1805.46     1836.54     55.73 o
  -2  -2   4     9436.63     9705.53    119.70 o
  -1  -2   4     3658.13     3823.90     76.99 o
   0  -2   4     2115.49     2286.13     44.96 o
   1  -2   4       22.97       27.94     18.51 o
   2  -2   4      112.05      102.88      9.08 o
   3  -2   4     4073.26     3551.84     89.45 o
   4  -2   4      704.13      672.46     43.81 o
   5  -2   4      274.68      260.57     22.05 o
   6  -2   4     2814.43     2743.00     93.66 o
   7  -2   4     1646.57     1630.76     79.99 o
  -7  -1   4      283.24      274.77     18.96 o
  -6  -1   4      907.44      807.38     54.46 o
  -5  -1   4      374.58      350.77     25.27 o
  -4  -1   4     2456.86     2464.29     68.51 o
  -3  -1   4      470.07      457.98     29.30 o
  -2  -1   4    11872.22    12166.40    124.61 o
  -1  -1   4      774.85      774.29     32.02 o
   0  -1   4        8.56        2.22     10.51 o
   1  -1   4       27.10       91.01     14.17 o
   2  -1   4     2606.94     2766.40     65.90 o
   3  -1   4     1514.80     1423.79     52.54 o
   4  -1   4     2888.97     2596.54     73.58 o
   5  -1   4      956.47      858.01     47.27 o
   6  -1   4      542.65      523.20     35.92 o
   7  -1   4     5477.84     5406.27    136.37 o
   8  -1   4      308.04      335.06     25.22 o
  -7   0   4      557.95      575.26     41.87 o
  -6   0   4     1303.76     1235.83     65.10 o
  -5   0   4     2625.11     2572.61     77.96 o
  -4   0   4      281.75      293.10     22.54 o
  -3   0   4     1093.23     1070.15     42.28 o
  -2   0   4     3969.44     4115.28     69.04 o
  -1   0   4        1.01       12.02      7.55 o
   0   0   4    25033.63    24984.59    130.26 o
   1   0   4     1769.65     1650.24     32.13 o
   2   0   4     9796.25    10060.96    112.84 o
   3   0   4      557.26      512.85     29.76 o
   4   0   4     3190.22     2938.78     71.22 o
   5   0   4      121.91      116.07      9.08 o
   6   0   4     3165.95     3230.00     88.68 o
   7   0   4       26.48       16.05     23.60 o
   8   0   4     3782.59     3822.45    121.88 o
  -7   1   4     1084.26      960.78     68.03 o
  -6   1   4     2133.84     2179.93     84.52 o
  -5   1   4       67.11       56.33     25.97 o
  -4   1   4      843.46      887.47     46.64 o
  -3   1   4    13011.45    13863.61    149.44 o
  -2   1   4     3700.60     3738.25     68.65 o
  -1   1   4     8686.93     9454.98    316.61 o
   0   1   4     1238.60     1057.03     26.75 o
   1   1   4      135.65      379.98     21.02 o
   2   1   4     3339.63     3184.08     56.83 o
   3   1   4     1851.60     1673.98     46.02 o
   4   1   4    12819.72    12085.90    134.36 o
   5   1   4    11890.48    11083.34    139.78 o
   6   1   4      102.29      104.21      9.93 o
   7   1   4      112.36      107.39     11.18 o
   8   1   4     6050.31     6266.93    146.16 o
  -7   2   4     2437.97     2458.56    100.26 o
  -6   2   4     6682.25     6566.64    149.07 o
  -5   2   4     3893.64     3939.79    103.96 o
  -4   2   4     2799.73     2812.83     82.50 o
  -3   2   4     1664.50     1712.67     56.93 o
  -2   2   4     3401.45     3686.81     75.12 o
  -1   2   4      122.52      109.07      5.12 o
   0   2   4        7.51       29.06      8.23 o
   1   2   4     4903.44     4796.35     60.54 o
   2   2   4      101.10      116.88      9.57 o
   3   2   4       14.60       30.80      4.60 o
   4   2   4     9117.86     8708.10    107.10 o
   5   2   4     1552.80     1529.71     51.19 o
   6   2   4     1014.23     1007.36     48.08 o
   7   2   4     1117.92     1152.72     57.03 o
   8   2   4      618.42      630.57     48.04 o
   9   2   4     2312.67     2649.17    101.90 o
  -6   3   4       30.45       19.49     29.73 o
  -5   3   4       67.26       78.59     10.42 o
  -4   3   4       11.72       33.39     19.71 o
  -3   3   4      299.56      295.66     25.22 o
  -2   3   4    11247.43    11939.08    148.25 o
  -1   3   4      105.76      105.12      5.72 o
   0   3   4      151.38      180.31     16.12 o
   1   3   4      674.09      571.00     24.00 o
   2   3   4     9006.32     9383.83     88.80 o
   3   3   4     3091.76     3112.47     56.43 o
   4   3   4     1691.45     1595.84     45.66 o
   5   3   4       18.06       48.23      6.12 o
   6   3   4     1507.94     1390.27     53.05 o
   7   3   4      482.02      470.88     32.07 o
   8   3   4       26.00       53.02     23.74 o
   9   3   4      112.45       61.61     38.18 o
  -6   4   4      103.63      124.11     14.89 o
  -5   4   4      395.91      370.84     35.55 o
  -4   4   4     1458.95     1624.01     69.20 o
  -3   4   4     3472.86     3740.15     98.28 o
  -2   4   4      250.57      233.89     21.42 o
  -1   4   4     6758.65     6873.50    226.73 o
   0   4   4      221.72      231.22     18.20 o
   1   4   4     5239.65     5593.70     78.22 o
   2   4   4     1655.52     1587.52     40.17 o
   3   4   4     3373.72     3382.15     60.35 o
   4   4   4     1494.83     1593.08     45.51 o
   5   4   4        3.70       -4.16     14.62 o
   6   4   4     4979.55     4622.44     93.99 o
   7   4   4     3315.49     3383.57     89.17 o
   8   4   4      646.89      661.15     47.64 o
   9   4   4      125.31      130.55     14.75 o
  -5   5   4      904.05      958.50     68.15 o
  -4   5   4      270.66      337.57     23.57 o
  -3   5   4     5380.17     5406.78    127.42 o
  -2   5   4     6077.25     6327.29    127.94 o
  -1   5   4     6730.05     7163.12     87.97 o
   0   5   4    12001.73    12379.25    472.64 o
   1   5   4      402.91      437.33     27.47 o
   2   5   4      109.04      115.76      9.30 o
   3   5   4    23558.67    23592.77    172.43 o
   4   5   4     1479.43     1445.34     45.94 o
   5   5   4     2462.58     2405.05     62.34 o
   6   5   4      216.46      237.08     19.00 o
   7   5   4      145.70      172.71     14.93 o
   8   5   4      101.62      132.69     12.12 o
   9   5   4     2351.33     2310.22     89.68 o
  -5   6   4        1.75       53.28     32.05 o
  -4   6   4     5373.09     5468.09    146.43 o
  -3   6   4      673.94      713.66     56.19 o
  -2   6   4      222.29      278.13     22.49 o
  -1   6   4     4580.85     4612.68     78.77 o
   0   6   4    15473.75    15448.12    493.80 o
   1   6   4     3478.90     3286.26     76.97 o
   2   6   4     8836.09     8809.33    115.80 o
   3   6   4       17.79        6.97     13.19 o
   4   6   4     8638.51     8558.76    117.05 o
   5   6   4       26.10       36.66     15.56 o
   6   6   4       45.95       47.07      8.40 o
   7   6   4     6048.82     6193.38    122.39 o
   8   6   4      208.51      205.32     13.99 o
   9   6   4       81.73      108.14     37.11 o
  -4   7   4     1836.62     1790.89     95.28 o
  -3   7   4       75.34      105.50     14.26 o
  -2   7   4      666.16      665.34     52.93 o
  -1   7   4      412.50      415.03     22.62 o
   0   7   4       51.22       62.67      8.33 o
   1   7   4      526.07      488.10     36.55 o
   2   7   4     1318.26     1268.00     51.38 o
   3   7   4      687.41      708.63     40.05 o
   4   7   4     3566.54     3485.24     81.08 o
   5   7   4     1083.41     1051.95     48.49 o
   6   7   4      298.41      334.50     26.07 o
   7   7   4      209.01      220.79     12.43 o
   8   7   4     1408.15     1391.10     69.31 o
  -3   8   4     3481.17     3737.81    134.32 o
  -2   8   4       61.79       67.73     13.77 o
  -1   8   4      213.80      294.32     23.65 o
   0   8   4      155.94      179.98     14.87 o
   1   8   4     2031.45     1906.40     73.79 o
   2   8   4     2194.30     2146.07     74.49 o
   3   8   4      403.39      393.47     28.09 o
   4   8   4      680.48      702.30     41.75 o
   5   8   4     1388.66     1316.13     56.83 o
   6   8   4       71.05       64.82     26.38 o
   7   8   4     2203.05     2273.94     83.49 o
   8   8   4      106.64      116.51     13.28 o
  -3   9   4      249.32      286.57     28.97 o
  -2   9   4     4525.08     4890.70    153.12 o
  -1   9   4      581.10      673.20    140.24 o
   0   9   4     2569.60     2571.80    102.20 o
   1   9   4      603.29      539.07     39.73 o
   2   9   4      132.78      144.19     12.38 o
   3   9   4     1352.70     1246.56     60.05 o
   4   9   4     2997.44     2967.91     90.91 o
   5   9   4     3514.87     3400.95     96.71 o
   6   9   4     6955.37     6981.97    142.78 o
   7   9   4       15.27       34.87     25.70 o
  -1  10   4     2217.15     2420.65     75.16 o
   0  10   4      670.40      687.31     79.90 o
   1  10   4      163.67      174.59     16.45 o
   2  10   4     8380.43     7714.92    164.61 o
   3  10   4     3085.38     2774.49     99.87 o
   4  10   4       19.60       51.18     24.27 o
   5  10   4      925.07      926.22     58.22 o
   6  10   4     4111.74     4217.07    121.38 o
   7  10   4      226.68      229.33     16.95 o
   1  11   4     1815.90     1775.78     88.73 o
   2  11   4     1512.47     1363.61     79.07 o
   3  11   4      306.04      257.84     19.85 o
   4  11   4        8.51       28.70     28.21 o
   5  11   4      239.61      257.95     17.93 o
  -3  -7   5      129.12      145.39     17.30 o
  -2  -7   5      547.73      500.60     39.58 o
  -1  -7   5       50.68       26.42     29.42 o
   0  -7   5      612.60      642.51     33.73 o
   1  -7   5      684.10      726.81     37.16 o
   2  -7   5     5068.03     5527.27    165.39 o
  -4  -6   5      768.52      802.22     51.05 o
  -3  -6   5      548.05      558.27     42.72 o
  -2  -6   5     3096.39     3062.46    107.81 o
  -1  -6   5     1952.49     1861.76     84.10 o
   0  -6   5      223.26      237.33     13.30 o
   1  -6   5       16.79       19.66     23.03 o
   2  -6   5        1.55       50.60     27.22 o
   3  -6   5      322.37      330.19     26.83 o
   4  -6   5     3607.57     3191.09    133.32 o
  -5  -5   5     7807.46     8053.60    167.12 o
  -4  -5   5     2065.50     2157.70     86.75 o
  -3  -5   5     3300.31     3258.02    103.36 o
  -2  -5   5      426.82      409.06     30.41 o
  -1  -5   5     2785.11     2662.69     91.56 o
   0  -5   5       66.93       75.96     26.93 o
   1  -5   5     1121.38     1231.73     90.40 o
   2  -5   5     2461.28     2317.49     95.60 o
   3  -5   5     2242.42     2160.48     97.44 o
   4  -5   5        4.35       -4.02     33.97 o
   5  -5   5      173.50      186.57     18.87 o
  -6  -4   5     1229.12     1210.99     70.41 o
  -5  -4   5        7.56      -11.04     25.70 o
  -4  -4   5     1987.31     1987.09     76.09 o
  -3  -4   5     1035.36     1093.39     54.61 o
  -2  -4   5      341.30      382.69     29.16 o
  -1  -4   5     4941.51     4972.65    115.95 o
   0  -4   5       42.55       53.09     14.77 o
   1  -4   5      130.75      153.06      8.93 o
   2  -4   5       14.07       41.84     28.65 o
   3  -4   5      257.22      254.30     18.38 o
   4  -4   5      113.34       96.79     33.53 o
   5  -4   5      999.60      795.70     54.69 o
   6  -4   5       14.99       39.07     15.06 o
  -6  -3   5      125.05      107.92     14.04 o
  -5  -3   5      409.71      435.42     30.86 o
  -4  -3   5       22.55       11.53     21.77 o
  -3  -3   5     5253.62     5476.27    113.15 o
  -2  -3   5        6.25       36.61     19.31 o
  -1  -3   5     1185.27     1201.23     57.50 o
   0  -3   5      588.20      742.57     42.89 o
   1  -3   5      171.76      231.71     32.57 o
   2  -3   5       80.70       90.26     10.86 o
   3  -3   5       72.55       83.11     11.04 o
   4  -3   5       34.49       -2.91     28.70 o
   5  -3   5      697.76      598.84     43.53 o
   6  -3   5     1126.97     1138.17     73.14 o
  -6  -2   5     1005.21      959.39     60.19 o
  -5  -2   5       33.65       23.65     20.56 o
  -4  -2   5      609.04      685.25     41.20 o
  -3  -2   5     2051.60     2089.27     66.67 o
  -2  -2   5     1015.56     1080.03     46.52 o
  -1  -2   5     8297.87     8287.66    127.64 o
   0  -2   5     2116.16     2187.12     49.28 o
   1  -2   5    23143.04    24268.77    457.61 o
   2  -2   5     3766.08     3488.87     90.10 o
   3  -2   5       75.80       47.75     23.92 o
   4  -2   5     1710.09     1551.82     67.67 o
   5  -2   5     1072.11      988.31     59.72 o
   6  -2   5        9.73       61.47     24.18 o
   7  -2   5      832.92      828.90     51.68 o
  -6  -1   5      720.15      757.01     55.39 o
  -5  -1   5      167.31      176.74     13.73 o
  -4  -1   5      419.97      479.97     36.86 o
  -3  -1   5     4497.25     4542.37     90.46 o
  -2  -1   5    22000.63    22726.45    191.00 o
  -1  -1   5      190.56      224.08     18.02 o
   0  -1   5      582.39      662.34     27.26 o
   1  -1   5     7842.47     8490.93    108.06 o
   2  -1   5      261.08      265.30     19.59 o
   3  -1   5     7173.12     6875.30    118.93 o
   4  -1   5     5638.45     4745.23    106.11 o
   5  -1   5     3111.45     2754.38     85.71 o
   6  -1   5      709.63      771.39     52.71 o
   7  -1   5     1110.36     1253.57     67.05 o
   8  -1   5      801.72      751.99     54.40 o
  -6   0   5     8160.64     7525.95    155.52 o
  -5   0   5     3565.58     3304.63     92.32 o
  -4   0   5     1081.91     1120.03     51.31 o
  -3   0   5       92.39      104.62      9.21 o
  -2   0   5      512.92      521.56     30.25 o
  -1   0   5      415.92      367.07     24.52 o
   0   0   5     7831.75     7915.54     82.04 o
   1   0   5      324.42      284.34     15.06 o
   2   0   5     5879.89     5984.48     97.55 o
   3   0   5     7731.90     7479.11    113.89 o
   4   0   5      514.29      427.49     27.47 o
   5   0   5     2388.24     2241.36     72.09 o
   6   0   5      137.50      151.43     11.85 o
   7   0   5      421.19      432.35     34.04 o
   8   0   5     1040.13     1073.67     69.05 o
  -6   1   5      639.30      625.24     49.97 o
  -5   1   5     1103.39     1076.60     56.98 o
  -4   1   5      118.27      120.58      9.70 o
  -3   1   5      978.88     1157.76     47.14 o
  -2   1   5     3996.95     3952.44     75.64 o
  -1   1   5     1769.88     1879.71     56.23 o
   0   1   5      256.74      282.28     14.63 o
   1   1   5     1266.42     1401.67     45.33 o
   2   1   5       21.89       21.32     15.29 o
   3   1   5    10395.53    10394.78    124.02 o
   4   1   5       47.21       55.70      6.88 o
   5   1   5     2906.39     2680.61     72.39 o
   6   1   5      249.71      236.51     19.99 o
   7   1   5     1683.19     1819.66     74.36 o
   8   1   5      494.04      570.76     39.76 o
  -6   2   5     1375.92     1362.22     70.51 o
  -5   2   5        2.51       16.05     25.44 o
  -4   2   5     5186.90     5487.89    118.31 o
  -3   2   5      133.32      161.09     12.30 o
  -2   2   5      505.66      573.94     32.97 o
  -1   2   5     1085.85     1178.41     78.29 o
   0   2   5     5923.42     5529.17    218.76 o
   1   2   5      121.00      121.67      9.88 o
   2   2   5      138.18      153.15     12.03 o
   3   2   5     2972.81     3140.46     63.43 o
   4   2   5     4838.91     4735.27     83.63 o
   5   2   5     6730.66     6366.74    106.03 o
   6   2   5     3061.76     3079.85     82.03 o
   7   2   5     9536.60     9469.48    155.53 o
   8   2   5      133.59      132.34     14.44 o
   9   2   5       20.24       45.15     28.43 o
  -6   3   5       13.74       20.79     28.21 o
  -5   3   5      109.04      126.57     12.38 o
  -4   3   5    10149.08    10547.80    172.56 o
  -3   3   5     1278.65     1467.45     59.07 o
  -2   3   5     7931.98     8483.83    131.92 o
  -1   3   5     1828.65     1967.29     43.49 o
   0   3   5    12702.20    12879.40    163.15 o
   1   3   5     6702.23     6740.82     82.71 o
   2   3   5     3855.69     4033.65     64.81 o
   3   3   5     4001.31     3987.49     68.44 o
   4   3   5    20839.58    20732.08    171.27 o
   5   3   5       43.55       40.77     16.32 o
   6   3   5      954.11      881.68     47.36 o
   7   3   5     1497.31     1533.41     62.84 o
   8   3   5        7.25       38.18     25.30 o
   9   3   5     2541.44     2717.00    104.53 o
  -6   4   5        8.45       11.40     23.74 o
  -5   4   5     2996.54     2982.08    106.54 o
  -4   4   5      105.57      123.84     14.71 o
  -3   4   5     6473.97     7037.20    137.82 o
  -2   4   5     1875.84     1967.63     70.62 o
  -1   4   5     1736.06     1760.51     44.30 o
   0   4   5    12013.66    12192.23    104.61 o
   1   4   5     7781.64     8229.22    101.07 o
   2   4   5     2844.84     2936.47     56.81 o
   3   4   5     6618.45     6895.95     90.12 o
   4   4   5      109.04      111.55      9.03 o
   5   4   5      691.62      661.58     35.35 o
   6   4   5     5865.79     5866.05    107.35 o
   7   4   5      302.37      357.35     26.70 o
   8   4   5     2274.37     2222.98     84.98 o
   9   4   5      547.29      562.86     43.79 o
  -5   5   5      251.93      272.62     18.47 o
  -4   5   5       28.75       49.53     24.94 o
  -3   5   5     3009.98     3193.20    100.63 o
  -2   5   5     2780.03     2952.36     91.03 o
  -1   5   5     1289.85     1356.21     50.44 o
   0   5   5        3.45       -0.10     12.28 o
   1   5   5      376.21      422.60     27.65 o
   2   5   5     2886.17     3028.62     63.39 o
   3   5   5     2927.83     2886.16     62.08 o
   4   5   5      633.53      607.06     32.67 o
   5   5   5      609.68      593.55     33.29 o
   6   5   5      799.35      854.43     43.86 o
   7   5   5      727.97      810.40     46.27 o
   8   5   5       11.92        5.23     23.38 o
   9   5   5     2311.74     2576.36     98.68 o
  -5   6   5      214.29      211.31     19.85 o
  -4   6   5      570.32      555.69     39.54 o
  -3   6   5      131.64      136.94     13.90 o
  -2   6   5     4176.63     4394.20    120.22 o
  -1   6   5      212.61      244.28     21.40 o
   0   6   5     3272.07     3431.16    141.74 o
   1   6   5        0.58       10.59     17.25 o
   2   6   5     9016.85     9070.23    119.98 o
   3   6   5      961.05      998.11     40.48 o
   4   6   5      156.40      146.79     11.00 o
   5   6   5      392.06      399.60     30.82 o
   6   6   5      648.88      593.23     37.67 o
   7   6   5      760.04      708.13     47.16 o
   8   6   5     2496.95     2450.19     85.09 o
   9   6   5       22.55       44.57     31.52 o
  -4   7   5      418.49      452.09     38.82 o
  -3   7   5      113.99      119.91     15.83 o
  -2   7   5     1193.99     1261.12     74.23 o
  -1   7   5    11484.43    12063.49    136.64 o
   0   7   5       23.60       25.72     14.81 o
   1   7   5       51.44       42.51     20.39 o
   2   7   5     9952.25    10056.61    139.99 o
   3   7   5       66.73       48.37     18.28 o
   4   7   5     4123.59     4297.85     90.50 o
   5   7   5     4522.66     4555.62     95.25 o
   6   7   5     3661.81     3363.37     90.02 o
   7   7   5     1966.38     2046.95     75.15 o
   8   7   5     2187.80     2345.06     86.80 o
   9   7   5      241.19      235.32     21.95 o
  -3   8   5     1077.15     1035.36     79.08 o
  -2   8   5      359.51      418.45     26.56 o
  -1   8   5      577.82      655.69     32.86 o
   0   8   5       56.71       60.69     35.07 o
   1   8   5     5302.02     4900.43    118.57 o
   2   8   5     1719.58     1750.12     66.50 o
   3   8   5    10734.03    10219.93    151.95 o
   4   8   5      172.92      191.73     12.12 o
   5   8   5      602.70      658.36     43.57 o
   6   8   5     2904.85     3131.54     89.91 o
   7   8   5     2528.61     2588.73     86.49 o
   8   8   5     1238.35     1209.98     68.80 o
  -2   9   5     4286.50     4857.63    152.12 o
  -1   9   5     2226.02     2375.87     71.68 o
   0   9   5     3309.20     3343.41     82.14 o
   1   9   5      390.68      363.65     29.20 o
   2   9   5      557.81      539.94     38.34 o
   3   9   5      412.31      421.14     31.08 o
   4   9   5      429.16      443.01     33.14 o
   5   9   5     1044.38     1056.33     56.04 o
   6   9   5        1.89       -5.19     23.60 o
   7   9   5      445.25      462.31     35.96 o
   8   9   5      390.35      379.45     32.65 o
  -1  10   5        8.22       19.70     48.08 o
   0  10   5      199.76      219.29     33.67 o
   1  10   5      138.26      159.88     14.53 o
   2  10   5      877.84      774.46     57.50 o
   3  10   5        8.50       36.39     20.97 o
   4  10   5      656.27      592.85     42.68 o
   5  10   5      619.20      657.40     49.16 o
   6  10   5      539.88      505.21     39.81 o
   7  10   5      404.20      404.46     30.14 o
   1  11   5      585.08      558.72     41.29 o
   2  11   5     1288.32     1350.70     76.59 o
   3  11   5     1555.46     1494.09     80.65 o
   4  11   5      744.37      707.67     47.83 o
   5  11   5     3144.11     3128.21    110.30 o
   6  11   5      134.74      147.58     15.74 o
  -3  -6   6      209.07      196.64     17.97 o
  -2  -6   6     4379.75     4348.93    136.32 o
  -1  -6   6      127.11       52.53     40.42 o
   0  -6   6     2794.72     2979.40     80.14 o
   1  -6   6      505.78      532.69     43.27 o
   2  -6   6      402.90      399.76     29.96 o
  -4  -5   6      276.44      272.09     23.61 o
  -3  -5   6      693.23      762.62     58.69 o
  -2  -5   6     2216.05     2171.40     92.64 o
  -1  -5   6      793.51      701.49     46.53 o
   0  -5   6      147.20      153.39     11.14 o
   1  -5   6     2017.19     2119.92     66.38 o
   2  -5   6     1817.41     1903.36     90.53 o
   3  -5   6      535.54      542.29     42.94 o
   4  -5   6      137.32      168.37     18.02 o
  -5  -4   6      419.91      412.15     30.95 o
  -4  -4   6      130.21      149.68     14.26 o
  -3  -4   6      462.56      593.20     46.43 o
  -2  -4   6      785.09      814.54     52.26 o
  -1  -4   6       26.24        0.00     23.78 o
   0  -4   6     9167.48     9510.54    227.93 o
   1  -4   6     1926.15     2058.07     60.96 o
   2  -4   6     5081.88     5246.50    140.14 o
   3  -4   6      864.76      886.42     54.95 o
   4  -4   6       22.22       50.02     31.52 o
   5  -4   6     2005.57     1792.67     97.26 o
  -5  -3   6      332.51      387.70     33.54 o
  -4  -3   6     2128.50     2076.86     81.11 o
  -3  -3   6     3755.61     4000.78    104.65 o
  -2  -3   6     2002.35     2151.30     77.58 o
  -1  -3   6      989.93      992.12     55.77 o
   0  -3   6     2138.29     2410.15     69.77 o
   1  -3   6      323.06      409.13     41.03 o
   2  -3   6     4493.20     4509.54    121.30 o
   3  -3   6      886.52      723.31     46.90 o
   4  -3   6     9450.48     8630.67    180.72 o
   5  -3   6     1328.81     1151.28     73.51 o
   6  -3   6      791.20      805.32     63.71 o
  -6  -2   6     1611.77     1405.49     70.75 o
  -5  -2   6     6262.20     5948.51    132.22 o
  -4  -2   6       17.11       36.61     20.25 o
  -3  -2   6       70.26       46.45     22.67 o
  -2  -2   6      148.81      142.31     15.20 o
  -1  -2   6       57.73       78.77      8.49 o
   0  -2   6      120.64      152.57      9.07 o
   1  -2   6     6130.90     6537.43    210.57 o
   2  -2   6       31.96       22.75     28.03 o
   3  -2   6       43.32       68.62     25.35 o
   4  -2   6     6868.83     6322.32    140.66 o
   5  -2   6      192.58      187.43     15.20 o
   6  -2   6     1161.97     1137.75     71.44 o
   7  -2   6      164.60      156.04     17.48 o
  -6  -1   6      350.84      339.37     25.13 o
  -5  -1   6      346.67      319.70     21.02 o
  -4  -1   6      703.51      647.09     44.61 o
  -3  -1   6     2195.32     2146.98     71.74 o
  -2  -1   6      172.21      247.17     19.94 o
  -1  -1   6     2490.10     2493.84     72.39 o
   0  -1   6       61.57       64.49     16.59 o
   1  -1   6      213.22      247.55     17.60 o
   2  -1   6     2347.23     2331.11     75.84 o
   3  -1   6      840.59      835.98     48.83 o
   4  -1   6     3196.32     2804.52     88.42 o
   5  -1   6     2105.20     2009.47     78.13 o
   6  -1   6     1122.70     1021.53     65.40 o
   7  -1   6       12.43      -10.19     30.53 o
  -6   0   6      147.95      138.51     14.17 o
  -5   0   6     1306.31     1243.22     61.56 o
  -4   0   6      138.14      125.86     10.60 o
  -3   0   6     6564.17     6400.24    114.45 o
  -2   0   6      639.26      672.93     36.29 o
  -1   0   6     1007.26      879.78     41.42 o
   0   0   6     5593.34     5834.35    230.16 o
   1   0   6       56.11       60.08      5.49 o
   2   0   6      250.65      275.39     21.82 o
   3   0   6      133.79      153.49     16.72 o
   4   0   6     3320.53     3034.43     84.02 o
   5   0   6       92.41       89.06     10.46 o
   6   0   6     8373.25     8222.29    155.33 o
   7   0   6     1030.60     1044.50     65.92 o
   8   0   6     2735.42     2864.25    107.02 o
  -6   1   6     1150.66     1050.36     64.09 o
  -5   1   6     2736.12     2422.48     85.61 o
  -4   1   6     1445.18     1495.81     63.50 o
  -3   1   6    10390.41    10635.78    149.28 o
  -2   1   6      931.19     1009.81     41.95 o
  -1   1   6    17395.33    17280.38    567.93 o
   0   1   6     1877.34     1906.27     99.83 o
   1   1   6     1170.97     1200.81     49.91 o
   2   1   6     1480.45     1575.52     53.35 o
   3   1   6     6446.20     6472.27    108.21 o
   4   1   6     1877.82     1933.84     63.90 o
   5   1   6     2383.46     2202.39     71.15 o
   6   1   6      615.55      589.92     43.62 o
   7   1   6      179.24      198.70     19.09 o
   8   1   6     2100.19     2154.55     92.26 o
  -6   2   6     1066.56     1013.02     65.11 o
  -5   2   6      356.20      357.54     30.01 o
  -4   2   6     4737.01     5009.52    118.46 o
  -3   2   6      154.39      182.02     15.56 o
  -2   2   6       71.14       92.01      9.88 o
  -1   2   6    18438.77    18184.34    350.03 o
   0   2   6     6991.21     6947.27     78.70 o
   1   2   6     7745.68     7773.41    106.71 o
   2   2   6      261.25      288.12     20.44 o
   3   2   6     1995.12     2198.26     60.44 o
   4   2   6     1418.80     1423.58     51.71 o
   5   2   6      165.61      198.48     14.71 o
   6   2   6      511.84      547.62     41.69 o
   7   2   6     5569.74     5505.11    124.19 o
   8   2   6       22.57       33.35     25.53 o
  -5   3   6      376.15      397.21     30.72 o
  -4   3   6     2934.18     3064.05    100.68 o
  -3   3   6      114.98      140.16     10.95 o
  -2   3   6     1131.07     1251.63     54.14 o
  -1   3   6     1103.39     1110.10     60.53 o
   0   3   6      938.04      935.74     30.53 o
   1   3   6       59.88       69.34      6.30 o
   2   3   6      372.34      384.67     24.25 o
   3   3   6     9640.80    10213.05    119.57 o
   4   3   6      693.50      636.07     35.09 o
   5   3   6       12.81       24.32      7.33 o
   6   3   6      470.90      448.56     35.47 o
   7   3   6        2.69       40.45     24.59 o
   8   3   6     2367.31     2362.93     89.69 o
   9   3   6      131.82      129.56     16.05 o
  -5   4   6       10.10       38.76     32.10 o
  -4   4   6      173.51      196.73     15.78 o
  -3   4   6     2749.60     2846.32     93.23 o
  -2   4   6      799.64      818.24     49.45 o
  -1   4   6     2755.75     2747.12     95.06 o
   0   4   6      677.25      720.85     28.62 o
   1   4   6     4850.36     4956.44     83.46 o
   2   4   6     4017.14     4166.48     73.92 o
   3   4   6     5477.25     5645.58     87.87 o
   4   4   6     1449.86     1441.52     49.25 o
   5   4   6      220.78      249.34     19.85 o
   6   4   6      570.68      508.40     38.25 o
   7   4   6      140.72      150.36     15.11 o
   8   4   6       29.72       -2.73     24.09 o
   9   4   6     1051.87     1103.45     66.05 o
  -5   5   6       43.38       44.70     32.81 o
  -4   5   6      983.17      942.05     64.71 o
  -3   5   6       11.64       56.15     22.93 o
  -2   5   6     4371.06     4823.87    121.57 o
  -1   5   6      451.29      506.08     25.98 o
   0   5   6     4768.52     4711.79     73.34 o
   1   5   6     4203.79     4407.72     86.64 o
   2   5   6      291.45      295.54     19.99 o
   3   5   6    12160.79    12842.76    136.19 o
   4   5   6     2403.88     2524.15     63.55 o
   5   5   6     8165.23     8144.27    119.99 o
   6   5   6     3003.43     3030.38     78.06 o
   7   5   6      225.44      221.42     18.96 o
   8   5   6      716.78      761.01     53.28 o
   9   5   6     2119.54     2159.01     92.03 o
  -4   6   6     5324.45     5607.42    158.51 o
  -3   6   6      397.78      409.89     30.37 o
  -2   6   6      147.69      184.83     16.95 o
  -1   6   6      350.12      345.64     21.64 o
   0   6   6     3418.44     3351.45     65.44 o
   1   6   6      881.48      951.40     46.42 o
   2   6   6    21039.18    21439.35    192.39 o
   3   6   6      674.07      652.70     36.34 o
   4   6   6     1071.01     1028.80     45.00 o
   5   6   6     4153.71     4189.40     88.15 o
   6   6   6     2671.53     2839.56     78.33 o
   7   6   6     2209.56     2264.67     78.13 o
   8   6   6     1138.75     1266.22     63.74 o
   9   6   6     1138.47     1179.32     74.30 o
  -4   7   6      532.09      583.73     53.09 o
  -3   7   6        5.73       31.96     28.25 o
  -2   7   6     5258.08     5718.84    148.61 o
  -1   7   6     5990.76     6166.63    103.72 o
   0   7   6      655.81      696.02     34.13 o
   1   7   6      600.79      605.66     41.56 o
   2   7   6     4278.77     4407.19     95.25 o
   3   7   6      408.58      481.20     33.14 o
   4   7   6     1041.16     1020.40     48.75 o
   5   7   6      514.99      520.92     35.97 o
   6   7   6     2560.82     2489.66     78.85 o
   7   7   6       65.92       66.74     25.21 o
   8   7   6      278.05      303.71     25.53 o
  -3   8   6      391.16      414.74     29.07 o
  -2   8   6     2783.49     3012.41    118.35 o
  -1   8   6       47.61       71.28     21.52 o
   0   8   6       25.19       22.49     15.52 o
   1   8   6        5.05        7.91     27.09 o
   2   8   6      553.60      476.62     38.03 o
   3   8   6     4215.65     3848.41     94.97 o
   4   8   6      665.22      689.21     42.51 o
   5   8   6      588.91      682.63     42.10 o
   6   8   6      143.38      165.69     12.03 o
   7   8   6     4486.14     4618.04    115.80 o
   8   8   6      558.41      515.77     38.24 o
  -2   9   6     3548.41     3796.95    139.38 o
  -1   9   6       79.21      107.19     12.77 o
   0   9   6     1838.70     1900.06     61.64 o
   1   9   6      372.27      371.24     27.91 o
   2   9   6      433.38      407.59     29.21 o
   3   9   6       64.81       68.80     22.93 o
   4   9   6     5030.31     4833.92    116.11 o
   5   9   6       61.19       43.90     26.06 o
   6   9   6     2180.00     2259.09     82.73 o
   7   9   6     1481.84     1595.24     73.61 o
   8   9   6      356.93      397.77     29.25 o
  -1  10   6     1106.63     1030.11     54.11 o
   0  10   6     3801.89     3849.97    103.88 o
   1  10   6     1411.26     1278.31     76.39 o
   2  10   6     5230.68     4860.84    136.78 o
   3  10   6     1053.87     1034.08     61.85 o
   4  10   6      770.44      706.75     53.51 o
   5  10   6     1511.15     1447.24     71.87 o
   6  10   6     1407.77     1434.90     69.71 o
   7  10   6      399.02      426.90     33.67 o
   1  11   6     1179.25     1132.83     73.22 o
   2  11   6       66.29       93.16     34.33 o
   3  11   6       77.67       93.88     15.07 o
   4  11   6     3579.07     3403.95    120.18 o
   5  11   6     5546.13     5318.84    141.39 o
   6  11   6      782.34      751.39     49.03 o
  -3  -5   7     4121.05     4287.93    139.23 o
  -2  -5   7     2305.97     2218.03    100.92 o
  -1  -5   7      392.68      419.80     26.70 o
   0  -5   7     1387.28     1517.22     59.65 o
   1  -5   7     3556.50     4017.69     94.29 o
   2  -5   7      432.19      432.83     26.70 o
   3  -5   7     2553.96     2488.17    117.84 o
  -4  -4   7     1723.14     1729.00     83.52 o
  -3  -4   7      448.78      484.54     37.52 o
  -2  -4   7       30.09       33.75     27.00 o
  -1  -4   7      476.20      518.83     38.64 o
   0  -4   7      332.62      332.71     19.77 o
   1  -4   7      781.21      771.25     46.42 o
   2  -4   7      417.19      488.29     37.52 o
   3  -4   7     1230.24     1317.37     81.69 o
   4  -4   7      745.83      689.77     55.43 o
  -4  -3   7      657.00      652.93     44.15 o
  -3  -3   7        1.67       35.40     22.84 o
  -2  -3   7     3828.58     3785.99    112.99 o
  -1  -3   7       99.36       64.38     25.48 o
   0  -3   7      122.05      122.15     18.69 o
   1  -3   7        9.45        9.66     18.78 o
   2  -3   7      803.41      882.72     63.85 o
   3  -3   7     1195.34     1173.38     73.78 o
   4  -3   7        0.26      -36.07     36.07 o
   5  -3   7      685.31      656.67     45.00 o
  -5  -2   7       82.78       64.87     32.55 o
  -4  -2   7     3390.69     3395.79    104.38 o
  -3  -2   7        8.99       -2.59     24.81 o
  -2  -2   7      209.68      213.01     18.06 o
  -1  -2   7     4452.60     4654.10    118.31 o
   0  -2   7       66.97       53.76     24.32 o
   1  -2   7     1577.62     1670.58     56.25 o
   2  -2   7        5.37       38.76     25.48 o
   3  -2   7       28.38        0.00     30.98 o
   4  -2   7        7.37       29.15     28.07 o
   5  -2   7     2991.01     2690.89    104.79 o
   6  -2   7     1955.42     2138.98     98.24 o
  -5  -1   7      331.06      299.34     24.42 o
  -4  -1   7     7667.76     7519.96    147.48 o
  -3  -1   7      807.30      751.92     48.55 o
  -2  -1   7     6657.46     6638.38    129.12 o
  -1  -1   7       38.13       25.30     19.40 o
   0  -1   7     9298.42     9629.69    163.49 o
   1  -1   7      324.58      312.04     15.76 o
   2  -1   7      587.25      603.99     47.87 o
   3  -1   7     8407.02     8504.02    160.02 o
   4  -1   7     3005.35     2777.19     95.01 o
   5  -1   7       14.40      -11.80     27.36 o
   6  -1   7       37.07       68.49     33.39 o
   7  -1   7     1021.75     1055.99     74.96 o
  -5   0   7      147.26      155.72     13.23 o
  -4   0   7      119.64      108.59     11.53 o
  -3   0   7     2454.27     2442.69     77.62 o
  -2   0   7     2570.49     2438.43     74.15 o
  -1   0   7     1707.06     1643.02     60.90 o
   0   0   7    24479.71    24443.52    179.30 o
   1   0   7     2656.47     2770.23     93.26 o
   2   0   7     3244.91     3548.45     94.57 o
   3   0   7       38.14       27.85     27.27 o
   4   0   7      924.87      924.70     55.19 o
   5   0   7       35.61        5.19     28.70 o
   6   0   7     1752.78     1691.53     76.60 o
   7   0   7     1076.35     1179.40     70.45 o
  -5   1   7      283.74      249.56     16.10 o
  -4   1   7     1016.64      920.13     57.11 o
  -3   1   7      952.58      899.25     49.37 o
  -2   1   7       72.12       99.38      8.00 o
  -1   1   7      744.20      763.76     28.97 o
   0   1   7      855.00      843.70     35.73 o
   1   1   7     4876.59     5241.28    109.41 o
   2   1   7     5662.39     5986.73    115.05 o
   3   1   7      198.68      221.52     17.22 o
   4   1   7     3388.37     3423.41     90.62 o
   5   1   7      364.47      380.24     31.35 o
   6   1   7       63.57       73.49     27.81 o
   7   1   7        1.35       41.97     26.82 o
   8   1   7        9.48        0.00     24.18 o
  -5   2   7        9.88        9.92     10.86 o
  -4   2   7      191.63      218.06     19.49 o
  -3   2   7     1932.86     1930.66     70.40 o
  -2   2   7      217.56      225.86     17.62 o
  -1   2   7      222.04      212.73     10.77 o
   0   2   7     2502.14     2434.56     56.14 o
   1   2   7       23.63       43.27     22.53 o
   2   2   7     7864.85     7936.92    120.82 o
   3   2   7      791.27      823.81     43.46 o
   4   2   7     1758.86     1739.30     62.98 o
   5   2   7     5172.86     5186.62    110.11 o
   6   2   7       55.73       33.44     22.93 o
   7   2   7       42.38       41.35     25.70 o
   8   2   7      215.71      225.80     18.02 o
  -5   3   7     2580.77     2494.21    101.40 o
  -4   3   7       34.16       43.63     11.67 o
  -3   3   7       33.31       54.09     25.12 o
  -2   3   7     3954.48     4138.39    104.37 o
  -1   3   7     1824.95     1868.05     58.12 o
   0   3   7        2.86       -7.96     12.61 o
   1   3   7     1023.00     1005.62     41.11 o
   2   3   7    11307.28    11898.63    136.76 o
   3   3   7       92.96      109.76     11.89 o
   4   3   7    12404.86    12877.35    155.97 o
   5   3   7     1353.46     1310.57     54.02 o
   6   3   7    10326.51    10367.99    157.76 o
   7   3   7        4.19       38.58     21.37 o
   8   3   7      537.13      590.91     42.22 o
  -5   4   7    10488.40     9895.22    205.70 o
  -4   4   7     2544.65     2582.11    104.37 o
  -3   4   7     2777.07     2846.23     97.02 o
  -2   4   7     1471.98     1601.46     69.16 o
  -1   4   7       15.34       51.53     16.22 o
   0   4   7      332.69      338.58     19.06 o
   1   4   7     2823.18     2868.61     68.31 o
   2   4   7     3741.64     3895.51     77.83 o
   3   4   7     7625.43     8012.28    114.62 o
   4   4   7      961.10      912.95     44.28 o
   5   4   7      542.07      535.06     36.77 o
   6   4   7     8778.32     8947.27    142.89 o
   7   4   7      324.89      331.51     27.19 o
   8   4   7     3827.84     3991.56    114.31 o
   9   4   7      594.00      657.08     47.01 o
  -4   5   7       73.80       76.89     35.63 o
  -3   5   7     1942.15     1917.35     89.30 o
  -2   5   7     1105.15     1111.32     63.52 o
  -1   5   7     8643.17     8707.55    114.59 o
   0   5   7      639.32      734.49     31.89 o
   1   5   7      554.86      487.01     37.31 o
   2   5   7     1662.84     1660.84     54.28 o
   3   5   7      284.78      314.80     22.00 o
   4   5   7       65.54       71.44      7.96 o
   5   5   7     3227.72     3323.59     81.60 o
   6   5   7       13.79       12.34     20.12 o
   7   5   7      855.49      910.73     50.88 o
   8   5   7     2338.88     2242.77     89.15 o
   9   5   7        1.59        0.00     30.80 o
  -4   6   7     1238.44     1434.64     86.39 o
  -3   6   7     1473.70     1462.04     85.12 o
  -2   6   7      130.66      115.08     14.31 o
  -1   6   7      911.19      966.00     49.48 o
   0   6   7      778.24      801.29     45.94 o
   1   6   7      295.38      277.50     21.87 o
   2   6   7      110.93      105.56     10.15 o
   3   6   7     1688.10     1666.06     57.73 o
   4   6   7      291.08      315.64     24.10 o
   5   6   7       60.18       29.37     22.35 o
   6   6   7     1029.28     1087.59     50.89 o
   7   6   7      233.46      232.65     15.38 o
   8   6   7     5495.44     5792.76    136.29 o
   9   6   7       31.73       40.01     30.62 o
  -3   7   7     3123.63     3278.44    129.28 o
  -2   7   7      192.59      197.45     17.39 o
  -1   7   7     4321.04     4543.04     91.82 o
   0   7   7       81.85       82.63      9.95 o
   1   7   7     3301.45     3471.73     95.79 o
   2   7   7      132.81      137.13     10.33 o
   3   7   7      292.35      284.15     23.03 o
   4   7   7     3767.38     3744.77     88.40 o
   5   7   7     2357.59     2405.80     73.05 o
   6   7   7      579.19      562.09     41.07 o
   7   7   7       69.37       79.26     28.66 o
   8   7   7     1752.58     1761.83     78.29 o
  -2   8   7     4549.52     4931.01    153.25 o
  -1   8   7      618.00      647.43     41.96 o
   0   8   7      234.09      278.47     25.06 o
   1   8   7    13817.82    13432.69    204.26 o
   2   8   7     2235.66     2022.57     76.80 o
   3   8   7     2701.38     2782.49     81.70 o
   4   8   7      130.86      136.01     11.13 o
   5   8   7       31.85       41.66     19.49 o
   6   8   7       20.12        2.37     24.85 o
   7   8   7     3548.00     3642.09    104.27 o
   8   8   7     2368.24     2370.70     91.79 o
  -2   9   7     3361.60     3780.74    143.56 o
  -1   9   7       33.48       44.82     13.73 o
   0   9   7     1812.64     1773.24     60.89 o
   1   9   7      246.42      247.85     17.13 o
   2   9   7     1077.31     1123.83     61.19 o
   3   9   7     2951.35     2888.37     94.18 o
   4   9   7     2862.75     2960.41     92.77 o
   5   9   7     3569.62     3734.52    103.26 o
   6   9   7     1034.16     1066.79     61.67 o
   7   9   7       25.41       -8.67     31.96 o
   8   9   7      274.79      329.99     30.18 o
   0  10   7     1198.29     1232.76     58.25 o
   1  10   7       15.83       54.45     27.40 o
   2  10   7      291.78      249.12     25.80 o
   3  10   7     2259.51     2069.29     86.64 o
   4  10   7        3.37        5.99     24.59 o
   5  10   7      990.68      976.54     59.12 o
   6  10   7       24.96       48.01     30.00 o
   7  10   7      253.86      273.47     20.03 o
   1  11   7      228.81      235.50     25.66 o
   2  11   7       45.38       42.20     33.62 o
   3  11   7     2381.67     2281.71     97.84 o
   4  11   7       47.39       10.55     37.10 o
   5  11   7     1525.81     1547.88     78.31 o
  -2  -4   8      385.58      385.13     32.11 o
  -1  -4   8      202.58      206.30     18.47 o
   0  -4   8     6182.38     6620.81    121.34 o
   1  -4   8      527.56      539.31     27.18 o
   2  -4   8       66.34       61.33     45.91 o
   3  -4   8      387.82      356.19     25.40 o
  -3  -3   8     3537.60     3537.75    121.07 o
  -2  -3   8      640.69      710.50     46.66 o
  -1  -3   8     1779.77     1643.29     83.14 o
   0  -3   8        0.69       -1.58     20.85 o
   1  -3   8     1018.85     1159.20     75.88 o
   2  -3   8     4208.38     4575.51    144.87 o
   3  -3   8      536.09      491.03     37.21 o
   4  -3   8     3678.24     3746.80    134.02 o
  -4  -2   8      472.86      412.85     30.37 o
  -3  -2   8       37.09       46.58     30.89 o
  -2  -2   8     1087.02     1101.01     64.90 o
  -1  -2   8     6332.07     6445.30    152.30 o
   0  -2   8     5408.80     5802.41    103.09 o
   1  -2   8     5157.34     5287.07    100.59 o
   2  -2   8       22.38       27.98     33.57 o
   3  -2   8     2052.13     2198.32     94.55 o
   4  -2   8      188.54      187.70     17.57 o
   5  -2   8      491.21      513.23     43.88 o
  -4  -1   8      243.44      230.05     17.30 o
  -3  -1   8      385.55      404.77     33.09 o
  -2  -1   8       22.83       13.37     26.11 o
  -1  -1   8       81.83       75.42     26.06 o
   0  -1   8      138.20      150.56     10.03 o
   1  -1   8      291.24      326.09     23.32 o
   2  -1   8        3.85       -9.12     27.40 o
   3  -1   8     3332.55     3433.00    110.75 o
   4  -1   8      118.07      153.66     13.46 o
   5  -1   8     1242.06     1174.40     71.36 o
   6  -1   8     1657.46     1583.14     88.00 o
  -4   0   8      454.89      440.98     31.71 o
  -3   0   8        2.84       36.30     22.31 o
  -2   0   8     1438.26     1476.55     64.53 o
  -1   0   8       31.92        7.38     21.28 o
   0   0   8        4.54        7.74     20.05 o
   1   0   8     1790.88     1933.47    116.90 o
   2   0   8     1297.58     1281.94     65.87 o
   3   0   8     2228.66     2415.95     88.28 o
   4   0   8     3045.56     2992.10     99.81 o
   5   0   8      456.85      415.15     31.13 o
   6   0   8     1997.81     2038.52     92.92 o
   7   0   8      102.35       54.50     38.27 o
  -4   1   8     2022.74     1944.25     78.49 o
  -3   1   8      469.96      427.23     29.39 o
  -2   1   8      690.46      592.32     41.61 o
  -1   1   8     5446.25     5260.61    454.93 o
   0   1   8       23.71       26.11     16.63 o
   1   1   8     2808.80     2856.53     90.17 o
   2   1   8     1845.31     1898.98     73.24 o
   3   1   8     6612.08     7298.69    139.38 o
   4   1   8     1315.87     1389.89     66.90 o
   5   1   8     6927.92     6859.92    141.56 o
   6   1   8      360.20      390.10     35.02 o
   7   1   8      423.89      413.46     27.73 o
  -4   2   8     9663.61     9274.63    179.96 o
  -3   2   8        9.16       47.97     23.56 o
  -2   2   8      901.49      924.74     50.66 o
  -1   2   8     1378.07     1382.47     39.44 o
   0   2   8       79.68       86.97      9.75 o
   1   2   8     2609.14     2678.11     84.91 o
   2   2   8     5388.31     5314.89    111.04 o
   3   2   8      293.84      320.11     25.45 o
   4   2   8      357.52      383.42     30.86 o
   5   2   8     6465.60     6481.93    129.71 o
   6   2   8     1189.36     1212.93     64.51 o
   7   2   8     3497.67     3453.01    110.99 o
   8   2   8      431.37      449.10     39.98 o
  -4   3   8     1108.50      956.53     66.51 o
  -3   3   8        3.91      -26.91     27.89 o
  -2   3   8     9969.23     9842.76    169.31 o
  -1   3   8     1655.13     1641.11     98.01 o
   0   3   8     3625.90     3258.59    139.46 o
   1   3   8     1463.17     1398.63     59.27 o
   2   3   8     1412.12     1350.00     55.73 o
   3   3   8      667.82      682.70     41.57 o
   4   3   8      285.05      268.41     20.48 o
   5   3   8       80.01       92.77     10.46 o
   6   3   8     1663.09     1692.39     68.63 o
   7   3   8      127.89       73.23     31.88 o
   8   3   8       11.85        0.00     32.01 o
  -4   4   8       94.35       91.07     35.94 o
  -3   4   8      100.61       88.47     13.46 o
  -2   4   8     2008.09     2052.77     85.42 o
  -1   4   8      387.68      376.19     20.05 o
   0   4   8     1072.92     1084.27     77.95 o
   1   4   8     3496.78     3244.02     78.41 o
   2   4   8     2197.67     2240.21     65.57 o
   3   4   8      309.82      315.69     24.73 o
   4   4   8      449.36      418.19     28.85 o
   5   4   8      116.08      129.79     10.91 o
   6   4   8      111.16      139.98     12.43 o
   7   4   8     4155.44     4174.96    111.10 o
   8   4   8      285.46      336.04     29.29 o
  -4   5   8      652.53      684.50     52.92 o
  -3   5   8     1531.51     1586.00     86.60 o
  -2   5   8     4067.02     4228.01    127.09 o
  -1   5   8       13.01        7.62     14.92 o
   0   5   8     3243.16     3210.53     70.64 o
   1   5   8        9.31       27.04     17.93 o
   2   5   8     3888.86     3584.30     82.64 o
   3   5   8     3268.84     3359.31     81.12 o
   4   5   8      922.49      928.92     45.75 o
   5   5   8     2615.50     2559.08     76.67 o
   6   5   8       78.64       65.27     25.75 o
   7   5   8     2129.61     2162.89     80.13 o
   8   5   8      174.68      169.09     15.65 o
  -3   6   8     1274.74     1201.25     79.77 o
  -2   6   8      189.69      188.41     16.59 o
  -1   6   8      266.56      279.74     13.20 o
   0   6   8     8372.37     8451.92    116.93 o
   1   6   8     2014.40     1887.31     72.08 o
   2   6   8    10859.91    10986.68    150.16 o
   3   6   8      249.56      251.98     18.92 o
   4   6   8     4079.03     4046.41     92.61 o
   5   6   8       13.27       48.28     18.42 o
   6   6   8      206.80      218.78     19.09 o
   7   6   8     2861.60     2774.68     90.65 o
   8   6   8     2915.90     2960.00    103.33 o
  -3   7   8     1140.50     1216.19     83.11 o
  -2   7   8     1390.16     1501.65     84.04 o
  -1   7   8      893.17      884.48     47.76 o
   0   7   8       85.42       86.55     10.89 o
   1   7   8     3088.40     3028.82     95.20 o
   2   7   8      899.52      859.94     47.84 o
   3   7   8      272.41      285.61     24.55 o
   4   7   8     9161.40     9349.91    144.48 o
   5   7   8     1828.36     1829.27     65.55 o
   6   7   8     2008.16     2026.46     73.85 o
   7   7   8      149.93      169.81     17.17 o
   8   7   8        3.96       39.16     24.68 o
  -2   8   8      426.64      463.54     31.66 o
  -1   8   8      530.05      505.99     27.63 o
   0   8   8       33.03       17.29     21.43 o
   1   8   8     1940.94     1903.96     84.24 o
   2   8   8      125.78      120.40     11.04 o
   3   8   8        7.05       26.11     23.11 o
   4   8   8     4159.08     4511.31    107.63 o
   5   8   8      619.05      633.41     41.47 o
   6   8   8      422.03      447.55     33.32 o
   7   8   8       14.25      -11.00     24.54 o
   8   8   8     1463.03     1476.13     76.78 o
  -1   9   8       16.45       41.69     29.26 o
   0   9   8     1478.84     1522.53     93.29 o
   1   9   8        9.83      -33.62     33.62 o
   2   9   8     2578.87     2481.23     93.36 o
   3   9   8      784.59      819.26     50.16 o
   4   9   8     2541.42     2602.89     87.30 o
   5   9   8      121.77      130.95     12.25 o
   6   9   8     3830.90     3734.73    107.89 o
   7   9   8      206.18      213.36     15.92 o
   0  10   8      517.44      539.36     43.32 o
   1  10   8       21.21       25.84     13.50 o
   2  10   8      641.93      644.79     45.63 o
   3  10   8     3069.42     2866.81    105.87 o
   4  10   8      134.42       55.21     34.43 o
   5  10   8      363.57      331.78     25.53 o
   6  10   8     5030.18     5071.62    132.87 o
   2  11   8       40.97       71.97     35.32 o
   3  11   8      115.74      137.38     16.14 o
   4  11   8       66.83       79.04     35.94 o
   5  11   8     1595.32     1571.25     78.99 o
  -1  -3   9      634.99      582.01     48.62 o
   0  -3   9        8.11       14.27     21.56 o
   1  -3   9       36.82       68.54     53.91 o
   2  -3   9     1128.48     1149.39     83.65 o
   3  -3   9      504.39      529.10     47.36 o
  -2  -2   9        3.10        0.00     32.23 o
  -1  -2   9     1056.07     1067.44     71.34 o
   0  -2   9       84.57       64.94     29.18 o
   1  -2   9     1516.39     1585.64     90.05 o
   2  -2   9     1486.67     1679.74     90.50 o
   3  -2   9        9.05      -12.38     34.38 o
   4  -2   9       20.93       25.53     41.71 o
  -3  -1   9       32.91       39.79     32.50 o
  -2  -1   9     4366.89     4194.67    126.32 o
  -1  -1   9        4.22       10.06     31.25 o
   0  -1   9      782.98      777.82     38.99 o
   1  -1   9     2896.77     3103.15     81.40 o
   2  -1   9     1438.25     1516.89     84.36 o
   3  -1   9     1099.80     1254.57     74.66 o
   4  -1   9     2125.94     2093.15     98.40 o
   5  -1   9      890.56      904.71     68.42 o
  -3   0   9     1410.96     1283.39     69.84 o
  -2   0   9     1690.30     1696.37     75.56 o
  -1   0   9       20.94       33.12     24.23 o
   0   0   9     1988.88     1968.64     64.54 o
   1   0   9        6.79       24.92     19.92 o
   2   0   9     4794.06     5014.22    137.30 o
   3   0   9      197.00      185.91     16.01 o
   4   0   9      150.80      134.49     16.68 o
   5   0   9     3518.08     3646.90    118.18 o
   6   0   9     5008.86     4858.54    146.12 o
  -3   1   9     2152.45     2108.46     85.00 o
  -2   1   9      780.80      674.31     41.16 o
  -1   1   9     6457.62     5891.13    278.41 o
   0   1   9      195.25      201.34     11.43 o
   1   1   9      276.20      322.06     26.07 o
   2   1   9     3733.47     3720.73    110.06 o
   3   1   9       16.95       30.67     11.35 o
   4   1   9      293.00      294.87     22.76 o
   5   1   9       12.68       27.36     26.37 o
   6   1   9      361.43      368.22     26.43 o
   7   1   9        2.29       -7.29     31.83 o
  -3   2   9      509.96      549.65     37.53 o
  -2   2   9      346.32      353.55     30.41 o
  -1   2   9     1038.96      901.11     67.05 o
   0   2   9     2748.80     2612.71     70.08 o
   1   2   9      570.00      648.00     42.50 o
   2   2   9      216.28      271.01     20.08 o
   3   2   9     2336.02     2467.49     86.23 o
   4   2   9      232.16      257.42     21.51 o
   5   2   9      522.64      574.47     37.13 o
   6   2   9        4.43       -3.04     25.44 o
   7   2   9      529.17      576.81     44.50 o
  -3   3   9     1184.60     1131.99     71.48 o
  -2   3   9     1245.06     1316.65     66.70 o
  -1   3   9     1265.04     1145.67     41.84 o
   0   3   9       90.08       97.56     15.62 o
   1   3   9     3746.58     3444.01     95.83 o
   2   3   9     1514.02     1494.45     64.82 o
   3   3   9        2.12       11.62     23.33 o
   4   3   9     7150.17     7399.90    141.20 o
   5   3   9      160.41      172.49     12.38 o
   6   3   9       31.03       44.61     25.26 o
   7   3   9      795.42      907.98     60.89 o
   8   3   9      757.69      866.34     54.49 o
  -3   4   9     2025.53     2022.86     96.10 o
  -2   4   9      468.99      431.87     34.62 o
  -1   4   9      150.03      138.83     12.74 o
   0   4   9     4223.01     3862.62    161.59 o
   1   4   9    13345.58    12817.05    167.55 o
   2   4   9      876.34      966.27     49.81 o
   3   4   9     3480.31     3561.57     90.91 o
   4   4   9      334.05      358.13     23.93 o
   5   4   9     1852.39     1699.56     69.59 o
   6   4   9      840.34      875.66     55.75 o
   7   4   9      641.55      636.79     41.02 o
   8   4   9     3135.65     3310.46    113.88 o
  -3   5   9     3243.59     3167.21    120.67 o
  -2   5   9     1615.10     1618.60     87.15 o
  -1   5   9     1402.18     1274.34     54.21 o
   0   5   9        9.67       17.02     17.43 o
   1   5   9      246.32      264.41     17.93 o
   2   5   9       35.65       45.24      8.36 o
   3   5   9     2938.53     2920.95     80.87 o
   4   5   9     3095.99     3121.24     86.76 o
   5   5   9     9325.27     9494.66    152.17 o
   6   5   9       45.25       55.57     10.59 o
   7   5   9      310.87      332.92     20.61 o
   8   5   9      251.65      234.84     23.30 o
  -2   6   9     1949.11     1896.78     96.09 o
  -1   6   9      153.98      191.43     13.68 o
   0   6   9        0.41       27.39     17.60 o
   1   6   9     1187.19     1092.34     58.20 o
   2   6   9       50.21       17.03     21.68 o
   3   6   9     1551.88     1616.52     63.07 o
   4   6   9       65.31       77.03     10.01 o
   5   6   9      853.12      846.49     49.67 o
   6   6   9      795.86      786.74     50.02 o
   7   6   9     1372.41     1341.72     70.96 o
   8   6   9      107.18      122.94     14.53 o
  -2   7   9      215.08      101.50     46.14 o
  -1   7   9     1925.25     1832.14     69.53 o
   0   7   9       40.44       39.16     46.47 o
   1   7   9      244.65      252.15     15.52 o
   2   7   9     1269.62     1332.06     60.98 o
   3   7   9     1511.00     1490.32     64.18 o
   4   7   9      780.38      828.82     47.21 o
   5   7   9     2015.55     2005.51     74.61 o
   6   7   9       93.57       80.92     29.91 o
   7   7   9     3128.66     3348.98    104.93 o
   8   7   9      390.48      437.36     38.82 o
  -1   8   9      311.10      290.57     15.76 o
   0   8   9      446.31      481.35     27.04 o
   1   8   9      555.02      566.96     41.96 o
   2   8   9      741.95      724.37     50.87 o
   3   8   9     3082.13     3076.06     95.62 o
   4   8   9     1114.80     1205.58     59.27 o
   5   8   9      826.24      832.76     52.93 o
   6   8   9     1633.27     1545.91     72.82 o
   7   8   9     6476.13     6595.30    147.40 o
   0   9   9    10891.86    10478.33    459.25 o
   1   9   9     1094.29     1128.18     71.52 o
   2   9   9      385.39      339.26     27.95 o
   3   9   9     1126.57     1122.90     65.44 o
   4   9   9      789.72      826.80     56.06 o
   5   9   9      122.47      117.40     12.38 o
   6   9   9      839.67      889.23     57.50 o
   7   9   9      416.57      450.93     34.66 o
   1  10   9      188.38      231.56     25.57 o
   2  10   9     1447.49     1165.16     75.93 o
   3  10   9      631.09      745.07     57.12 o
   4  10   9     1438.37     1342.74     74.05 o
   5  10   9       16.28       13.99     12.02 o
   6  10   9      674.67      623.23     43.84 o
   0  -2  10       16.65       71.49     23.76 o
   1  -2  10     3266.82     3294.40     94.22 o
   2  -2  10       73.02      109.48     51.95 o
  -1  -1  10     1940.65     1820.11     92.73 o
   0  -1  10      890.94      850.88     41.44 o
   1  -1  10     1616.98     1622.53     66.25 o
   2  -1  10       21.86      -16.94     40.59 o
   3  -1  10     1278.38     1280.44     86.35 o
   4  -1  10      333.82      353.40     31.26 o
  -2   0  10      708.83      672.86     48.90 o
  -1   0  10       12.63      -18.06     26.87 o
   0   0  10        3.14       21.79     21.84 o
   1   0  10      391.96      425.87     52.73 o
   2   0  10     1004.38     1098.83     74.34 o
   3   0  10       14.93       26.87     32.77 o
   4   0  10     1639.64     1688.30     91.72 o
   5   0  10      633.71      615.25     51.84 o
  -2   1  10     1034.88     1063.35     65.38 o
  -1   1  10      234.97      219.27     13.58 o
   0   1  10      188.65      194.53     12.83 o
   1   1  10      130.30      139.18     17.62 o
   2   1  10     1258.18     1262.89     77.90 o
   3   1  10     2520.75     2684.84    105.45 o
   4   1  10     1363.92     1336.23     77.86 o
   5   1  10     3342.55     3427.97    116.97 o
   6   1  10      578.12      598.92     46.25 o
  -2   2  10     1140.35      986.05     59.26 o
  -1   2  10      282.87      284.51     20.03 o
   0   2  10     2742.18     2547.12    117.97 o
   1   2  10     4765.79     4680.47    137.54 o
   2   2  10     5432.17     5328.36    139.50 o
   3   2  10        0.71       37.42     27.54 o
   4   2  10      536.08      613.97     43.61 o
   5   2  10      356.55      353.64     29.11 o
   6   2  10        1.86      -13.72     27.00 o
  -2   3  10     4258.51     3914.92    118.07 o
  -1   3  10        8.49       21.37     17.64 o
   0   3  10      317.47      288.67     14.97 o
   1   3  10        1.23        9.03     29.99 o
   2   3  10      260.43      254.93     24.06 o
   3   3  10     1946.24     1973.67     81.96 o
   4   3  10     7564.83     7478.03    154.11 o
   5   3  10     1382.78     1433.10     71.77 o
   6   3  10     1574.64     1637.07     80.38 o
   7   3  10      509.25      593.51     46.34 o
  -2   4  10       35.19       60.08     33.97 o
  -1   4  10     2077.14     1867.56     64.94 o
   0   4  10      855.98      788.62     39.43 o
   1   4  10       30.28       23.83     24.54 o
   2   4  10       48.37       -9.70     27.36 o
   3   4  10      311.69      338.70     24.77 o
   4   4  10     1378.70     1477.89     68.91 o
   5   4  10        2.44        5.41     26.73 o
   6   4  10      345.48      373.27     29.25 o
   7   4  10      187.26      222.88     18.42 o
  -2   5  10     1028.84     1130.73     79.75 o
  -1   5  10       81.51       40.66     40.88 o
   0   5  10     4801.73     4409.84    124.84 o
   1   5  10     1214.66     1040.59     58.60 o
   2   5  10      231.25      252.10     19.58 o
   3   5  10     3402.10     3409.72     96.92 o
   4   5  10      611.47      658.68     48.27 o
   5   5  10       66.21       56.28     29.82 o
   6   5  10     2118.41     2194.70     84.83 o
   7   5  10       40.70       80.60     13.23 o
  -1   6  10       34.73       52.15     23.14 o
   0   6  10     2802.23     2669.04     91.98 o
   1   6  10      643.14      728.12     51.76 o
   2   6  10     3938.03     3784.81    101.92 o
   3   6  10      296.67      319.73     28.93 o
   4   6  10     2091.03     2094.92     78.92 o
   5   6  10      279.42      301.75     23.12 o
   6   6  10     4105.07     3974.08    114.26 o
   7   6  10     1428.39     1439.45     76.07 o
  -1   7  10     6274.95     6080.89    147.55 o
   0   7  10     3231.45     3073.79     85.02 o
   1   7  10     5566.20     5269.38    137.72 o
   2   7  10     1356.83     1332.02     66.00 o
   3   7  10       56.61       30.26     26.24 o
   4   7  10     1556.16     1498.23     69.95 o
   5   7  10       43.07        7.64     29.06 o
   6   7  10     1409.30     1358.82     68.91 o
   7   7  10      357.42      417.54     32.24 o
   0   8  10      227.90      223.21     21.62 o
   1   8  10     1368.94     1504.28     79.56 o
   2   8  10       48.26       23.87     31.34 o
   3   8  10     3396.55     3205.98    103.89 o
   4   8  10       70.62       73.41     28.66 o
   5   8  10     1097.59     1083.58     61.81 o
   6   8  10     1839.46     1732.77     80.36 o
   7   8  10       52.85       84.18     30.04 o
   1   9  10       22.85       36.25     34.87 o
   2   9  10       63.02       85.07     14.44 o
   3   9  10     1123.16     1099.61     67.09 o
   4   9  10     1037.99     1059.81     62.21 o
   5   9  10       29.60       29.24     30.13 o
   6   9  10     2360.68     2144.34     90.08 o
   2  10  10     3207.97     2854.08    115.23 o
   3  10  10     4268.58     4184.06    129.78 o
   4  10  10        0.06       30.62     27.00 o
   5  10  10      485.75      437.36     39.22 o
   1   0  11     2004.53     2108.74    121.98 o
   2   0  11     1658.07     1777.86    103.49 o
   3   0  11       54.46       35.94     40.19 o
   0   1  11      488.77      428.95     25.67 o
   1   1  11      452.96      446.16     35.11 o
   2   1  11     1330.37     1384.03     88.51 o
   3   1  11      307.11      302.42     22.81 o
   4   1  11     3207.09     3212.72    125.11 o
  -1   2  11       71.03        0.00     25.91 o
   0   2  11      319.49      308.38     16.70 o
   1   2  11     1620.32     1700.99     89.97 o
   2   2  11      838.19     1012.06     76.11 o
   3   2  11       63.10       81.50     16.14 o
   4   2  11     2043.43     2075.11     96.64 o
   5   2  11       39.82       51.45     38.58 o
  -1   3  11     1299.05     1220.10     54.37 o
   0   3  11      106.24       90.86     27.61 o
   1   3  11      269.10      262.97     19.94 o
   2   3  11     3640.01     3609.51    118.42 o
   3   3  11      447.32      430.56     33.77 o
   4   3  11     2810.47     2754.66    106.01 o
   5   3  11      119.47      120.98     16.54 o
   6   3  11     1337.48     1372.87     78.29 o
  -1   4  11      923.06      922.78     76.43 o
   0   4  11        1.28       -4.38     14.98 o
   1   4  11     1832.64     1710.55     79.42 o
   2   4  11      176.91      168.51     16.41 o
   3   4  11     4369.84     4313.55    122.07 o
   4   4  11       48.40       46.31     32.50 o
   5   4  11      192.98      212.65     16.68 o
   6   4  11     3790.07     3853.85    122.54 o
  -1   5  11     3505.49     3303.94     92.84 o
   0   5  11     7484.66     6614.40    120.58 o
   1   5  11      341.40      365.35     30.99 o
   2   5  11      242.67      247.49     18.15 o
   3   5  11     3724.92     3671.02    110.98 o
   4   5  11      144.66      155.81     14.31 o
   5   5  11      768.32      772.31     57.04 o
   6   5  11       65.29       61.38     13.50 o
   0   6  11     1912.00     1781.23     96.71 o
   1   6  11      552.98      575.89     43.30 o
   2   6  11     1637.67     1573.98     71.57 o
   3   6  11      299.31      301.66     26.65 o
   4   6  11     3805.78     3875.76    112.02 o
   5   6  11      172.32      192.83     15.38 o
   6   6  11        2.12        6.17     25.39 o
   0   7  11      170.66      144.50     13.13 o
   1   7  11       22.30       24.14     35.00 o
   2   7  11      495.42      418.19     38.20 o
   3   7  11       31.61       30.93     27.40 o
   4   7  11      137.44      161.80     14.04 o
   5   7  11     2648.83     2605.22     92.40 o
   6   7  11       26.82       36.88     24.99 o
   1   8  11     3496.11     3278.70    121.28 o
   2   8  11     3060.22     2835.62    105.04 o
   3   8  11      802.32      810.44     59.64 o
   4   8  11      910.22      905.09     60.68 o
   5   8  11      264.87      265.07     21.60 o
   6   8  11      420.88      441.22     41.05 o
   3   9  11       74.97       91.69     35.76 o
   4   9  11     2098.64     1955.71     88.17 o
   5   9  11     2795.34     2794.58    100.29 o
   1   3  12      992.69      949.34     66.59 o
   2   3  12      496.34      508.62     40.48 o
   3   3  12      491.27      529.32     42.00 o
   4   3  12     2203.24     2232.57    103.64 o
   1   4  12       55.91      -22.75     42.60 o
   2   4  12      984.90      871.09     66.72 o
   3   4  12     2055.74     1952.22     94.35 o
   4   4  12      278.10      300.57     19.59 o
   1   5  12      140.49      141.99     15.42 o
   2   5  12      636.27      526.05     43.75 o
   3   5  12       49.34       73.09     14.44 o
   4   5  12      208.31      188.15     21.51 o
   5   5  12      163.44      165.60     16.23 o
   2   6  12     6348.46     5891.87    142.81 o
   3   6  12      802.51      757.45     55.48 o
   4   6  12       16.55       41.75     27.40 o
   5   6  12       54.60       64.87     34.02 o
   2   7  12     1168.91     1076.05     67.81 o
   3   7  12        4.36      -19.00     30.04 o
   4   7  12     1569.01     1524.87     79.12 o
 
